# Supplementary material for: A population-based study on safety and health of drinking Litsea coreana tea (hawk tea)
Source: Front Public Health. 2025 Jun 16;13:1588368. doi: 10.3389/fpubh.2025.1588368 (PMC12206698; doi:10.3389/fpubh.2025.1588368)
Supplement: Supplementary file 1 [file Table_1.XLSX]

## Sheet: Sheet2
Number	Gender	Hight	Weight	Age	BMI	Duration of residence	Educational level	Occupation	Smoking	Alcohol	hypertension	diabetes mellitus	hyperlipidemia	cancer	heart disease	stroke	lung disease	liver disease	kidney disease	Whether to drink	Light or heavy drinker	volume	drinking time	frequency	discomfort	digestive symptoms	dermal and mucous membrane symptoms	respiratory symptoms	other symptoms
1	1	165	70	59	25.7117	36	2	4	3	2	0	0	0	0	0	0	0	0	0	1	0	2	1	1	0	-1	-1	0	-1
2	1	180	74	59	22.8395	20	1	6	1	1	0	0	0	0	0	0	0	0	0	1	1	2	3	2	0	-1	-1	-1	-1
3	2	150	48	79	21.3333	32	2	6	1	1	1	0	0	0	0	0	0	0	0	0	0	-1	-1	-1	0	-1	-1	-1	-1
4	1	176	75	59	24.2123	50	2	6	3	3	0	0	0	0	0	0	0	0	0	1	0	1	3	3	0	-1	-1	-1	-1
5	1	162	56	59	21.3382	59	1	1	1	1	0	0	0	0	0	0	0	0	0	1	1	3	3	3	0	-1	-1	-1	-1
6	1	160	60	67	23.4375	28	1	1	3	4	0	0	0	0	0	0	0	0	0	1	0	2	2	3	0	-1	-1	-1	-1
7	2	155	54	39	22.4766	6	2	5	1	1	0	0	0	0	0	0	0	0	0	1	0	1	2	3	0	-1	-1	-1	-1
8	2	162	65	29	24.7676	4	2	4	1	1	0	0	0	0	0	0	0	0	0	0	0	-1	-1	-1	0	-1	-1	-1	-1
9	1	162	57	59	21.7193	59	1	1	1	1	0	0	0	0	0	0	0	0	0	0	0	-1	-1	-1	0	-1	-1	-1	-1
10	1	165	60	74	22.0386	22	1	1	1	1	0	0	0	0	0	0	0	0	0	0	0	-1	-1	-1	0	-1	-1	-1	-1
11	1	160	65	59	25.3906	30	2	1	3	2	0	0	0	0	0	0	0	0	0	0	0	-1	-1	-1	0	-1	-1	-1	-1
12	1	160	55	59	21.4844	30	2	5	3	4	0	0	0	0	0	0	0	0	0	1	1	3	3	3	0	-1	-1	-1	-1
13	2	160	50	44	19.5312	12	3	4	1	1	0	0	0	0	0	0	0	0	0	1	0	1	1	3	0	-1	-1	-1	-1
14	1	165	60	59	22.0386	60	2	2	3	1	0	0	0	0	0	0	0	0	0	1	1	3	3	3	0	-1	-1	-1	-1
15	1	165	70	59	25.7117	59	2	1	3	1	0	0	0	0	0	0	0	0	0	0	0	-1	-1	-1	0	-1	-1	-1	-1
16	2	155	46	26	19.1467	10	1	5	1	1	0	0	0	0	0	0	0	0	0	0	0	-1	-1	-1	0	-1	-1	-1	-1
17	2	158	55	59	22.0317	30	1	6			0	0	0	0	0	0	0	0	0	1	1	3	3	3	0	-1	-1	-1	-1
18	1	173	60	36	20.0474	1	2	4	3	2	0	0	0	0	0	0	0	0	0	1	0	1	1	2	0	-1	-1	-1	-1
19	2	160	50	59	19.5312	36	1	1	1	1	0	0	0	0	0	0	0	0	0	1	1	3	3	3	0	-1	-1	-1	-1
20	2	160	49	28	19.1406	3	2	4	1	1	0	0	0	0	0	0	0	0	0	0	0	-1	-1	-1	0	-1	-1	-1	-1
21	2	165	60	43	22.0386	15	1	4	1	1	0	0	0	0	0	0	0	0	0	1	0	1	1	3	0	-1	-1	-1	-1
22	2	160	55	59	21.4844	59	1	1	1	1	0	0	0	0	0	0	0	0	0	1	1	2	3	3	0	-1	-1	-1	-1
23	1	162	65	59	24.7676	59	2	1	3	4	0	0	0	0	0	0	0	0	0	0	0	-1	-1	-1	0	-1	-1	-1	-1
24	1	165	62	71	22.7732	71	1	1	1	1	0	0	0	0	0	0	0	0	0	0	0	-1	-1	-1	0	-1	-1	-1	-1
25	2	152	52	71	22.5069	30	1	5	1	1	0	0	0	0	0	0	0	0	0	1	1	3	3	3	0	-1	-1	-1	-1
26	1	163	55	80	20.7008	80	1	1	1	1	0	0	0	0	0	0	0	0	0	1	0	2	3	1	0	-1	-1	-1	-1
27	1	163	60.5	59	22.7709	59	2	1	1	2	0	0	0	0	0	0	0	0	0	1	0	1	3	3	0	-1	-1	-1	-1
28	2	155	52	37	21.6441	25	2	5	1	1	0	0	0	0	0	0	0	0	0	0	0	-1	-1	-1	0	-1	-1	-1	-1
29	1	160	70	60	27.3438	30	1	5	1	1	0	0	0	0	0	0	0	0	0	1	1	3	3	3	0	-1	-1	-1	-1
30	1	160	65	73	25.3906	30	1	1	1	1	0	0	0	0	0	0	0	0	0	1	1	3	3	3	0	-1	-1	-1	-1
31	1	158	70	59	28.0404	49	2	1	3	2	0	1	0	0	0	0	0	0	0	1	0	3	2	3	0	-1	-1	-1	-1
32	1	160	65	72	25.3906	45	1	5	1	1	1	0	0	0	0	0	0	0	0	0	0	-1	-1	-1	0	-1	-1	-1	-1
33	1	164	80	59	29.7442	50	2	1	1	1	0	0	0	0	0	0	0	0	0	0	0	-1	-1	-1	0	-1	-1	-1	-1
34	2	162	52	25	19.8141	20	3	3	1	1	0	0	0	0	0	0	0	0	0	1	0	3	1	3	0	-1	-1	-1	-1
35	2	152	65	77	28.1337	40	2	2	1	1	1	1	0	0	0	0	0	0	0	1	1	3	3	3	0	-1	-1	-1	-1
36	1	160	50	59	19.5312	59	1	1	1	1	0	0	0	0	0	0	0	0	0	1	1	3	3	3	0	-1	-1	-1	-1
37	1	158	70	60	28.0404	1	2	5			0	0	0	0	0	0	0	0	0	1	1	3	3	3	0	-1	-1	-1	-1
38	2	160	50	35	19.5312	25	2	5	1	1	0	0	0	0	0	0	0	0	0	1	1	3	3	3	0	-1	-1	-1	-1
39	1	164	60	59	22.3081	59	1	5	3	2	0	0	0	0	0	0	0	0	0	0	0	-1	-1	-1	0	-1	-1	-1	-1
40	2	160	70	43	27.3438	30	1	5	1	1	0	0	0	0	0	0	0	0	0	0	0	-1	-1	-1	0	-1	-1	-1	-1
41	2	146	45	59	21.1109	37	1	1	1	1	0	0	0	0	0	0	0	0	0	0	0	-1	-1	-1	0	-1	-1	-1	-1
42	2	153	46	36	19.6506	36	2	6	1	1	0	0	0	0	0	0	0	0	0	0	0	-1	-1	-1	0	-1	-1	-1	-1
43	2	158	45	29	18.026	26	2	4	1	1	0	0	0	0	0	0	0	0	0	0	0	-1	-1	-1	0	-1	-1	-1	-1
44	2	156	58	59	23.833	50	1	6	1	1	0	0	0	0	0	0	0	0	0	0	0	-1	-1	-1	0	-1	-1	-1	-1
45	1	162	70	59	26.6728	58	1	1	3	2	0	0	0	0	0	0	0	0	0	0	0	-1	-1	-1	0	-1	-1	-1	-1
46	2	160	45	36	17.5781	15	2	6	1	1	0	0	0	0	0	0	0	0	0	0	0	-1	-1	-1	0	-1	-1	-1	-1
47	2	160	60	33	23.4375	3	2	6	1	1	0	0	0	0	0	0	0	0	0	0	0	-1	-1	-1	0	-1	-1	-1	-1
48	1	162	60	66	22.8624	12	1	6	1	4	0	0	0	0	0	0	0	0	0	0	0	-1	-1	-1	0	-1	-1	-1	-1
49	2	160	70	36	27.3438	10	3	1	1	1	0	0	0	0	0	0	0	0	0	0	0	-1	-1	-1	0	-1	-1	-1	-1
50	2	157	55	30	22.3133	15	2	1	1	1	0	0	0	0	0	0	0	0	0	0	0	-1	-1	-1	0	-1	-1	-1	-1
51	2	165	55	32	20.202	10	2	4	1	2	0	0	0	0	0	0	0	0	0	1	1	2	3	3	0	-1	-1	-1	-1
52	2	155	55	33	22.8928	15	1	4	1	1	0	0	0	0	0	0	0	0	0	0	0	-1	-1	-1	0	-1	-1	-1	-1
53	1	165	63	59	23.1405	59	2	1	3	3	0	0	0	0	0	0	0	0	0	1	1	3	3	3	0	-1	-1	-1	-1
54	1	158	58	59	23.2335	58	2	1	1	1	1	0	0	0	0	0	0	0	0	0	0	-1	-1	-1	0	-1	-1	-1	-1
55	2	155	60	35	24.974	11	1	4	1	1	0	0	0	0	0	0	0	0	0	0	0	-1	-1	-1	0	-1	-1	-1	-1
56	2	160	49	29	19.1406	27	2	5	3	1	0	0	0	0	0	0	0	0	0	0	0	-1	-1	-1	0	-1	-1	-1	-1
57	2	150	52.5	35	23.3333	10	2	6	1	1	0	0	0	0	0	0	0	0	0	1	0	1	1	2	0	-1	-1	-1	-1
58	2	157	51.5	33	20.8933	30	2	6	1	1	0	0	0	0	0	0	0	0	0	1	0	1	2	1	0	-1	-1	-1	-1
59	1	175	60	31	19.5918	30	2	2	3	4	0	0	0	0	0	0	0	0	0	1	0	2	1	2	0	-1	-1	-1	-1
60	2	163	60	30	22.5827	30	2	4	1	1	0	0	0	0	0	0	0	0	0	0	0	-1	-1	-1	0	-1	-1	-1	-1
61	1	147	66	77	30.5428	6	1	1	3	1	1	0	0	0	0	0	0	0	0	1	1	3	3	2	0	-1	-1	-1	-1
62	1	172	70	61	23.6614	60	1	1	3	4	0	0	0	0	0	0	0	0	0	1	1	3	3	3	0	-1	-1	-1	-1
63	2	155	42	66	17.4818	10	1	6	1	1	0	0	0	0	0	0	0	0	0	0	0	-1	-1	-1	0	-1	-1	-1	-1
64	2	158	45	27	18.026	26	1	5	1	1	0	0	0	0	0	0	0	0	0	0	0	-1	-1	-1	0	-1	-1	-1	-1
65	1	160	65	59	25.3906	59	1	2	3	4	0	0	0	0	0	0	0	0	0	0	0	-1	-1	-1	0	-1	-1	-1	-1
66	1	165	55	38	20.202	37	3	4	3	2	0	0	0	0	0	0	0	0	0	1	0	1	1	1	0	-1	-1	-1	-1
67	1	170	65	30	22.4913	8	2	5	1	1	0	0	0	0	0	0	0	0	0	0	0	-1	-1	-1	0	-1	-1	-1	-1
68	1	162	55	59	20.9572	59	1	1	3	2	0	0	0	0	0	0	0	0	0	1	1	2	3	2	0	-1	-1	-1	-1
69	1	165	70	25	25.7117	20	3	5	1	1	0	0	0	0	0	0	0	0	0	1	1	3	3	2	0	-1	-1	-1	-1
70	1	175	90	44	29.3878	10	2	4	3	1	0	0	0	0	0	0	0	0	0	0	0	-1	-1	-1	0	-1	-1	-1	-1
71	2	150	46	78	20.4444	50	1	1	1	1	1	0	0	0	0	0	0	0	0	1	0	1	3	3	0	-1	-1	-1	-1
72	2	150	50	39	22.2222	10	2	4	1	1	0	0	0	0	0	0	0	0	0	1	0	1	3	1	0	-1	-1	-1	-1
73	1	168	50	60	17.7154	60	2	1	2	1	1	1	1	0	0	0	0	0	0	1	0	2	1	3	0	-1	-1	-1	-1
74	2	150	45	30	20	30	2	4	1	2	0	0	0	0	0	0	0	0	0	0	0	-1	-1	-1	0	-1	-1	-1	-1
75	2	150	45	38	20	20	2	5		1	0	0	0	0	0	0	0	0	0	1	1	3	3	3	0	-1	-1	-1	-1
76	1	168	72	59	25.5102	58	2	1	3	1	1	0	0	0	0	0	0	0	0	0	0	-1	-1	-1	0	-1	-1	-1	-1
77	2	152	75	35	32.4619	6	1	4	1	1	0	0	0	0	0	0	0	0	0	0	0	-1	-1	-1	0	-1	-1	-1	-1
78	1	156	35	59	14.382	59	1	1	2	1	0	0	0	0	0	0	1	0	0	1	0	1	3	1	0	-1	-1	-1	-1
79	2	155	65	59	27.0552	58	1	1	1	1	0	0	0	0	1	0	0	1	0	0	0	-1	-1	-1	0	-1	-1	-1	-1
80	2	150	55	61	24.4444	61	1	4	1	1	1	0	0	0	0	0	0	0	0	1	0	2	3	1	0	-1	-1	-1	-1
81	1	171	90	59	30.7787	59	1	1	1	1	1	0	0	0	0	0	0	0	0	0	0	-1	-1	-1	0	-1	-1	-1	-1
82	1	165	46	59	16.8962	40	1	1	3	1	0	0	0	0	0	0	0	0	0	0	0	-1	-1	-1	0	-1	-1	-1	-1
83	2	156	55	36	22.6003	36	2	4	1	2	0	0	0	0	0	0	0	0	0	1	1	2	3	3	0	-1	-1	-1	-1
84	1	166	57	59	20.6852	59	1	1	1	1	0	0	0	0	0	0	0	0	0	0	0	-1	-1	-1	0	-1	-1	-1	-1
85	2	160	62.5	59	24.4141	59	1	1	1	1	1	1	0	0	1	0	0	0	0	0	0	-1	-1	-1	0	-1	-1	-1	-1
86	2	156	59	59	24.2439	79	1	1	1	1	0	0	0	0	0	0	0	0	0	1	1	2	3	3	0	-1	-1	-1	-1
87	2	155	65	41	27.0552	41	1	4	1	1	0	0	0	0	0	0	0	0	0	0	0	-1	-1	-1	0	-1	-1	-1	-1
88	2	150	60	31	26.6667	31	2	4	1	1	0	0	0	0	0	0	0	0	0	0	0	-1	-1	-1	0	-1	-1	-1	-1
89	1	170	60	59	20.7612	50	3	3	2	2	0	0	0	0	0	0	0	0	0	0	0	-1	-1	-1	0	-1	-1	-1	-1
90	2	156	59	31	24.2439	31	2	4	1	1	0	0	0	0	0	0	0	0	0	0	0	-1	-1	-1	0	-1	-1	-1	-1
91	1	178	70	59	22.0932	40	1	1	1	4	0	0	0	0	0	0	0	0	0	1	0	2	2	2	0	-1	-1	-1	-1
92	2	160	62	59	24.2188	59	1	1	1	1	1	0	0	0	0	0	0	0	0	0	0	-1	-1	-1	0	-1	-1	-1	-1
93	1	160	50	59	19.5312	50	1	1	3	1	0	0	0	0	0	0	1	0	0	1	1	2	3	2	0	-1	-1	-1	-1
94	2	150	50	41	22.2222	10	2	4	1	1	0	0	0	0	0	0	0	0	0	0	0	-1	-1	-1	0	-1	-1	-1	-1
95	2	155	67	42	27.8876	2	1	4	1	1	0	0	0	0	0	0	0	0	0	0	0	-1	-1	-1	0	-1	-1	-1	-1
96	2	162	70	68	26.6728	7	1	1	1	1	1	0	1	0	0	0	0	0	0	1	0	1	1	1	0	-1	-1	-1	-1
97	2	145	40	83	19.025	83	1	1	1	1	0	0	0	0	0	0	0	0	0	1	0	1	3	1	0	-1	-1	-1	-1
98	2	152	56.5	69	24.4546	70	1	1	1	1	1	0	0	0	1	0	0	0	0	0	0	-1	-1	-1	0	-1	-1	-1	-1
99	1	159	48	76	18.9866	75	1	1	1	2	0	0	0	0	0	0	0	0	0	0	0	-1	-1	-1	0	-1	-1	-1	-1
100	1	160	50	79	19.5312	69	2	3	3	3	0	0	0	0	0	0	0	0	0	1	0	1	1	3	0	-1	-1	-1	-1
101	1	170	80	59	27.6817	37	1	1	3	1	1	1	1	0	1	1	1	0	1	1	0	1	1	1	0	-1	-1	-1	-1
102	1	158	50	72	20.0288	10	1	1	2	1	0	0	0	0	0	0	1	0	0	0	0	-1	-1	-1	0	-1	-1	-1	-1
103	1	163	80	68	30.1103	68	1	1	3	2	1	1	1	0	0	0	0	0	0	0	0	-1	-1	-1	0	-1	-1	-1	-1
104	2	152	45	89	19.4771	87	1	1	1	1	0	0	0	0	0	0	0	0	0	1	0	1	3	3	0	-1	-1	-1	-1
105	2	150	42	62	18.6667	9	1	6	1	1	0	0	0	0	0	0	0	0	0	0	0	-1	-1	-1	0	-1	-1	-1	-1
106	1	160	70	66	27.3438	20	1	1	1	1	0	0	0	0	0	0	0	0	0	1	1	3	3	3	0	-1	-1	-1	-1
107	2	156	62	61	25.4767	20	1	1	1	1	0	0	0	0	0	0	0	0	0	1	1	3	3	2	0	-1	-1	-1	-1
108	2	160	60	36	23.4375	20	1	2	1	1	0	0	0	0	0	0	0	0	0	1	1	3	3	3	0	-1	-1	-1	-1
109	2	150	44	59	19.5556	59	1	1	1	1	0	0	0	0	0	0	0	0	0	0	0	-1	-1	-1	0	-1	-1	-1	-1
110	1	165	65	37	23.8751	20	2	2	1	1	0	0	0	0	0	0	0	0	0	1	1	2	3	2	0	-1	-1	-1	-1
111	1	160	60	71	23.4375	20	1	1	1	1	0	0	0	0	0	0	0	0	0	0	0	-1	-1	-1	0	-1	-1	-1	-1
112	1	158	60	78	24.0346	20	1	1	1	1	0	0	0	0	0	0	0	0	0	1	1	2	3	3	0	-1	-1	-1	-1
113	1	166	57	59	20.6852	59	1	1	1	1	0	0	0	0	0	0	0	0	0	0	0	-1	-1	-1	0	-1	-1	-1	-1
114	1	163	70	24	26.3465	24	3	6	1	4	0	0	0	0	0	0	0	0	0	0	0	-1	-1	-1	0	-1	-1	-1	-1
115	1	172	76	59	25.6896	59	2	6	1	2	1	0	0	0	0	0	0	0	0	1	0	2	1	2	0	-1	-1	-1	-1
116	1	173	60	40	20.0474	20	2	1	1	1	0	0	0	0	0	0	0	0	0	0	0	-1	-1	-1	0	-1	-1	-1	-1
117	2	162	45	34	17.1468	20	2	1	1	1	0	0	0	0	0	0	0	0	0	0	0	-1	-1	-1	0	-1	-1	-1	-1
118	2	156	43	33	17.6693	20	2	2	1	1	0	0	0	0	0	0	0	0	0	0	0	-1	-1	-1	0	-1	-1	-1	-1
119	1	161	51.5	42	19.8681	42	1	1	1	1	0	0	0	0	0	0	0	0	0	0	0	-1	-1	-1	0	-1	-1	-1	-1
120	1	175	78	59	25.4694	20	2	3	3	4	0	0	0	0	0	0	0	0	0	1	0	1	3	3	0	-1	-1	-1	-1
121	2	158	75	42	30.0433	10	1	4	1	1	0	0	0	0	0	0	0	0	0	0	0	-1	-1	-1	0	-1	-1	-1	-1
122	2	160	57	26	22.2656	25	2	5	1	1	0	0	0	0	0	0	0	0	0	0	0	-1	-1	-1	0	-1	-1	-1	-1
123	1	160	45	60	17.5781	20	1	4	1	4	0	0	0	0	0	0	0	0	0	0	0	-1	-1	-1	0	-1	-1	-1	-1
124	1	173	65	59	21.7181	58	2	1	3	4	0	0	0	0	0	0	0	0	0	1	0	3	3	1	0	-1	-1	-1	-1
125	2	155	55	59	22.8928	44	1	1	1	1	0	0	0	0	0	0	0	0	0	0	0	-1	-1	-1	0	-1	-1	-1	-1
126	1	165	55	59	20.202	60	2	1	2	1	0	0	0	0	0	0	0	0	0	1	0	1	3	2	0	-1	-1	-1	-1
127	2	150	58	59	25.7778	12	1	2	1	1	0	0	0	0	0	0	0	1	0	0	0	-1	-1	-1	0	-1	-1	-1	-1
128	1	168	61	59	21.6128	24	1	5	3	2	0	0	0	0	0	0	0	0	0	1	1	2	3	2	0	-1	-1	-1	-1
129	1	180	60	24	18.5185	10	3	6	3	4	0	0	0	0	0	0	0	0	0	0	0	-1	-1	-1	0	-1	-1	-1	-1
130	2	160	70	59	27.3438	14	1	6	1	1	1	0	0	0	0	0	0	0	0	0	0	-1	-1	-1	0	-1	-1	-1	-1
131	1	168	72	59	25.5102	10	1	4	3	4	0	0	0	0	0	0	0	0	0	1	0	3	1	3	0	-1	-1	-1	-1
132	2	158	64.5	36	25.8372	13	3	4	1	1	0	0	0	0	0	0	0	0	0	0	0	-1	-1	-1	0	-1	-1	-1	-1
133	2	155	45	59	18.7305	15	1	5	1	1	0	0	0	0	0	0	0	0	0	0	0	-1	-1	-1	0	-1	-1	-1	-1
134	2	160	63	59	24.6094	58	1	6	1	1	0	0	0	0	0	0	0	0	0	1	1	2	3	3	0	-1	-1	-1	-1
135	2	160	52	35	20.3125	20	2	2	1	1	0	0	0	0	0	0	0	0	0	1	0	2	2	2	0	-1	-1	-1	-1
136	2	158	55	59	22.0317	15	1	1	1	1	0	0	0	0	0	0	0	0	0	0	0	-1	-1	-1	0	-1	-1	-1	-1
137	2	150	42	68	18.6667	25	1	1	1	1	1	1	0	0	0	0	0	0	0	1	1	2	3	3	0	-1	-1	-1	-1
138	1	160	64	59	25	10	2	2	3	1	0	0	0	0	0	0	0	0	0	0	0	-1	-1	-1	0	-1	-1	-1	-1
139	2	162	62.5	37	23.815	20	2	5	1	1	0	0	0	0	0	0	0	0	0	1	1	2	3	2	0	-1	-1	-1	-1
140	2	160	77	70	30.0781	70	1	4	1	1	1	0	0	0	0	0	0	0	0	1	1	3	3	3	0	-1	-1	-1	-1
141	1	170	60	78	20.7612	2	1	1	1	1	0	0	0	0	0	0	0	0	0	0	0	-1	-1	-1	0	-1	-1	-1	-1
142	1	160	63	86	24.6094	5	1	1	3	1	1	0	0	0	0	0	0	0	0	0	0	-1	-1	-1	0	-1	-1	-1	-1
143	1	155	45	87	18.7305	3	1	1	1	1	1	0	0	0	0	0	0	0	0	0	0	-1	-1	-1	0	-1	-1	-1	-1
144	1	178	80	35	25.2493	10	3	3	1	1	1	0	0	0	0	0	0	0	0	0	0	-1	-1	-1	0	-1	-1	-1	-1
145	1	173	76	43	25.3934	43	2	3	3	1	0	0	0	0	0	0	0	0	0	0	0	-1	-1	-1	0	-1	-1	-1	-1
146	1	170	65	37	22.4913	37	3	3	3	2	0	0	0	0	0	0	0	0	0	0	0	-1	-1	-1	0	-1	-1	-1	-1
147	1	164	64	59	23.7954	58	2	1	3	4	0	0	0	0	0	0	0	0	0	0	0	-1	-1	-1	0	-1	-1	-1	-1
148	2	152	40	77	17.313	77	1	1	1	1	1	0	0	0	0	0	0	0	0	1	0	2	1	1	0	-1	-1	-1	-1
149	2	154	50	41	21.0828	20	3	5	1	1	0	0	0	0	0	0	0	0	0	0	0	-1	-1	-1	0	-1	-1	-1	-1
150	1	178	60	21	23.5078	21	2	1	1	1	0	0	0	0	0	0	0	0	0	0	0	-1	-1	-1	0	-1	-1	-1	-1
151	1	158	43	80	21.8871	80	1	1	3	3	1	0	0	0	0	0	0	0	0	0	0	-1	-1	-1	0	-1	-1	-1	-1
152	1	169	58	59	27.2173	58	1	1	1	1	0	0	0	0	0	0	0	0	0	0	0	-1	-1	-1	0	-1	-1	-1	-1
153	2	158	52	61	20.83	45	3	3	1	1	0	0	0	0	0	0	0	0	0	1	0	2	2	2	0	-1	-1	-1	-1
154	1	165	72	70	22.1453	60	2	3	1	1	0	0	0	0	0	0	0	0	0	0	0	-1	-1	-1	0	-1	-1	-1	-1
155	1	167	66	69	22.9481	45	2	6	1	1	0	0	0	0	0	0	0	0	0	0	0	-1	-1	-1	0	-1	-1	-1	-1
156	2	156	48	30	19.7239	28	3	6	1	3	0	0	0	0	0	0	0	0	0	1	0	2	3	1	0	-1	-1	-1	-1
157	1	165	65	35	29.0318	13	2	4	3	4	0	0	0	0	0	0	0	0	0	0	0	-1	-1	-1	0	-1	-1	-1	-1
158	1	170	75	41	21.7738	41	3	4	1	4	0	0	0	0	0	0	0	0	0	1	1	3	3	3	0	-1	-1	-1	-1
159	1	160	59	83	27.2173	83	1	6	1	1	0	0	0	0	0	0	0	0	0	0	0	-1	-1	-1	0	-1	-1	-1	-1
160	1	160	55	76	22.1453	14	2	6	3	1	1	0	0	0	0	0	0	0	0	0	0	-1	-1	-1	0	-1	-1	-1	-1
161	2	150	98	59	43.5556	39	1	1	1	1	1	0	0	0	0	0	0	0	0	1	0	1	1	1	0	-1	-1	-1	-1
162	2	158	52	29	20.83	6	2	5	1	4	0	0	0	0	0	0	0	0	0	1	0	1	3	1	0	-1	-1	-1	-1
163	1	170	78	71	22.6757	7	2	2	1	1	1	0	0	0	0	0	0	0	0	1	1	2	3	2	0	-1	-1	-1	-1
164	1	160	60	74	23.2254	6	1	1	3	4	0	0	0	0	0	0	0	0	0	1	1	2	3	2	0	-1	-1	-1	-1
165	1	172	55	70	22.6757	10	2	3	1	4	0	0	0	0	0	0	0	0	0	0	0	-1	-1	-1	0	-1	-1	-1	-1
166	1	165	77	72	19.7531	10	1	2	3	1	0	0	0	0	0	0	0	0	0	0	0	-1	-1	-1	0	-1	-1	-1	-1
167	1	172	60	59	25.3155	58	1	1	3	4	0	0	0	0	0	0	0	0	0	0	0	-1	-1	-1	0	-1	-1	-1	-1
168	2	157	55	59	22.3133	58	1	1	1	1	0	0	0	0	0	0	0	0	0	0	0	-1	-1	-1	0	-1	-1	-1	-1
169	1	167	51	74	22.1453	60	2	3	3	4	0	0	0	0	0	0	0	0	0	1	1	2	3	2	0	-1	-1	-1	-1
170	1	167	64	34	25	20	2	6	1	1	0	0	0	0	0	0	0	0	0	0	0	-1	-1	-1	0	-1	-1	-1	-1
171	1	167	68	67	22.1453	42	2	6	1	1	0	0	0	0	0	0	0	0	0	0	0	-1	-1	-1	0	-1	-1	-1	-1
172	2	162	72	67	27.4348	40	2	6	1	1	0	0	0	0	0	0	0	0	0	0	0	-1	-1	-1	0	-1	-1	-1	-1
173	2	160	110	59	42.9688	35	1	1	1	1	1	0	0	0	0	0	0	0	0	0	0	-1	-1	-1	0	-1	-1	-1	-1
174	1	165	63	74	25.9645	50	2	6	1	1	0	0	0	0	0	0	0	0	0	0	0	-1	-1	-1	0	-1	-1	-1	-1
175	1	165	54	73	25	45	2	3	3	1	0	0	0	0	0	0	0	0	0	1	1	2	3	2	0	-1	-1	-1	-1
176	1	168	70	59	20.898	58	1	1	3	4	0	0	0	0	0	0	0	0	0	1	0	2	2	1	0	-1	-1	-1	-1
177	2	157	65	59	26.3702	57	1	1	1	1	0	0	0	0	0	0	0	0	0	0	0	-1	-1	-1	0	-1	-1	-1	-1
178	1	175	80	63	23.2254	50	3	2	1	1	0	0	0	0	0	0	0	0	0	0	0	-1	-1	-1	0	-1	-1	-1	-1
179	1	168	70	66	22.6757	40	2	4	1	1	0	0	0	0	0	0	0	0	0	0	0	-1	-1	-1	0	-1	-1	-1	-1
180	2	160	65	66	25.3906	40	3	3	1	1	0	0	0	0	0	0	0	0	0	0	0	-1	-1	-1	0	-1	-1	-1	-1
181	1	160	49	59	23.5078	59	1	1	2	3	0	0	0	0	0	0	0	0	0	0	0	-1	-1	-1	0	-1	-1	-1	-1
182	2	160	56	78	21.875	10	1	1	1	1	1	0	0	0	0	0	0	0	0	1	0	2	1	3	0	-1	-1	-1	-1
183	2	160	65	30	25.3906	30	3	3	1	2	0	0	0	0	0	0	0	0	0	1	0	1	3	2	0	-1	-1	-1	-1
184	2	158	50	59	20.0288	59	1	1	1	1	0	0	0	0	0	0	0	0	0	0	0	-1	-1	-1	0	-1	-1	-1	-1
185	1	168	59	59	25	59	2	2	1	1	0	0	0	0	0	0	0	0	0	0	0	-1	-1	-1	0	-1	-1	-1	-1
186	2	153	54	65	23.0681	13	1	5	1	1	0	0	0	0	0	0	0	0	0	0	0	-1	-1	-1	0	-1	-1	-1	-1
187	1	171	65	59	22.1453	58	2	1	1	1	1	0	0	0	0	0	0	0	0	0	0	-1	-1	-1	0	-1	-1	-1	-1
188	1	168	56	85	22.4082	2	1	1	3	1	0	0	0	0	0	0	1	0	0	0	0	-1	-1	-1	0	-1	-1	-1	-1
189	2	162	60	59	22.8624	58	1	1	1	1	0	0	0	0	0	0	0	0	0	0	0	-1	-1	-1	0	-1	-1	-1	-1
190	2	155	44	30	18.3143	10	1	4	1	1	0	0	0	0	0	0	0	0	0	0	0	-1	-1	-1	0	-1	-1	-1	-1
191	1	165	60	39	20.898	37	2	2	1	2	0	0	0	0	0	0	0	0	0	0	0	-1	-1	-1	0	-1	-1	-1	-1
192	1	167	72	69	25	50	2	6	1	1	0	0	0	0	0	0	0	0	0	0	0	-1	-1	-1	0	-1	-1	-1	-1
193	2	149	48	76	21.6206	49	1	6	1	1	0	0	0	0	0	0	0	0	0	0	0	-1	-1	-1	0	-1	-1	-1	-1
194	1	160	55	59	22.1453	59	2	1	1	1	0	0	0	0	0	0	0	0	0	0	0	-1	-1	-1	0	-1	-1	-1	-1
195	1	160	97	59	25	20	2	1	3	2	0	0	0	0	0	0	0	0	0	1	0	1	2	2	0	-1	-1	-1	-1
196	1	172	60	63	19.3213	50	2	4	1	1	0	0	0	0	0	0	0	0	0	0	0	-1	-1	-1	0	-1	-1	-1	-1
197	2	158	59	71	23.634	9	2	6	1	1	1	0	0	0	0	0	0	0	0	0	0	-1	-1	-1	0	-1	-1	-1	-1
198	1	178	67	76	21.6333	1	1	6	1	1	1	0	0	0	0	0	0	0	0	0	0	-1	-1	-1	0	-1	-1	-1	-1
199	1	165	66	77	21.6333	5	1	1	3	1	1	0	0	0	0	0	0	0	0	0	0	-1	-1	-1	0	-1	-1	-1	-1
200	1	170	62	59	22.6757	59	1	1	1	1	0	0	0	0	0	0	0	0	0	1	1	3	3	3	0	-1	-1	-1	-1
201	2	160	55	59	21.4844	30	2	4	1	1	0	1	0	0	0	0	0	0	0	1	1	2	3	2	0	-1	-1	-1	-1
202	1	174	60	24	21.6333	8	2	5	1	2	0	0	0	0	0	0	0	0	0	0	0	-1	-1	-1	0	-1	-1	-1	-1
203	2	150	65	65	28.8889	6	1	1	1	1	1	0	0	0	0	0	0	0	0	0	0	-1	-1	-1	0	-1	-1	-1	-1
204	2	157	55	59	22.3538	21.2	2	3	1	1	0	0	0	0	0	0	0	0	0	1	0	2	1	2	0	-1	-1	-1	-1
205	2	150	45	61	20	6	1	1	1	3	1	0	0	0	0	0	1	0	0	1	0	1	1	3	0	-1	-1	-1	-1
206	1	165	52	61	20.898	10	2	6	3	4	0	0	0	0	0	0	0	0	0	1	0	2	1	3	0	-1	-1	-1	-1
207	2	165	80	29	29.3848	27	2	6	1	2	0	0	0	0	0	0	0	0	0	1	1	2	3	2	0	-1	-1	-1	-1
208	2	154	60	65	25.2994	6	1	1	1	1	1	0	0	0	0	0	0	0	0	0	0	-1	-1	-1	0	-1	-1	-1	-1
209	1	155	44	67	22.9481	6	1	1	1	1	1	0	0	0	0	0	0	0	0	0	0	-1	-1	-1	0	-1	-1	-1	-1
210	1	168	60	69	23.5078	40	1	3	3	4	0	0	0	0	0	0	0	0	0	1	0	1	1	2	0	-1	-1	-1	-1
211	2	152	50	77	21.6413	1	1	6	1	1	1	0	0	0	0	0	0	0	0	0	0	-1	-1	-1	0	-1	-1	-1	-1
212	1	174	82	29	21.6333	28	3	3	3	2	0	0	0	0	0	0	0	0	0	0	0	-1	-1	-1	0	-1	-1	-1	-1
213	1	176	71.5	36	21.6333	30	3	3	3	1	0	0	0	0	0	0	0	0	0	1	0	2	2	2	0	-1	-1	-1	-1
214	2	158	51	59	20.5896	27	3	3	1	2	0	0	0	0	0	0	0	0	0	0	0	-1	-1	-1	0	-1	-1	-1	-1
215	1	154	50	77	24.3865	50	1	6	3	1	1	0	0	0	0	0	0	0	0	1	0	2	3	1	0	-1	-1	-1	-1
216	1	172	63	44	25	2	3	5	3	2	0	0	0	0	0	0	0	0	0	0	0	-1	-1	-1	0	-1	-1	-1	-1
217	1	158	60	65	23.5078	6	1	6	3	1	0	0	0	0	0	0	0	0	0	0	0	-1	-1	-1	0	-1	-1	-1	-1
218	1	166	48	59	23.5078	42.7	2	3	3	2	0	0	0	0	0	0	0	0	0	1	0	2	2	3	0	-1	-1	-1	-1
219	2	150	50	71	22.2222	4	1	6	1	1	0	1	0	0	0	1	0	0	0	0	0	-1	-1	-1	0	-1	-1	-1	-1
220	2	155	53	81	22.0604	60	1	1	1	1	1	0	0	0	0	0	0	0	0	0	0	-1	-1	-1	0	-1	-1	-1	-1
221	1	165	60	59	23.2254	58	2	3	1	3	1	0	0	0	0	0	0	0	0	1	0	1	2	1	0	-1	-1	-1	-1
222	1	170	60	94	26.2985	93	1	1	3	1	0	0	0	0	0	0	1	0	0	0	0	-1	-1	-1	0	-1	-1	-1	-1
223	2	160	77	70	30.0781	20	2	1	1	1	0	0	0	0	0	0	0	0	0	1	1	3	3	3	0	-1	-1	-1	-1
224	2	160	55	38	21.4844	15	2	5	1	1	0	0	0	0	0	0	0	0	0	1	0	3	1	3	0	-1	-1	-1	-1
225	2	160	55	44	21.4844	10	2	5	1	1	0	0	0	0	0	0	0	0	0	1	0	2	2	2	0	-1	-1	-1	-1
226	1	170	58	59	23.2254	58	2	3	2	4	1	0	0	0	0	0	0	0	0	1	0	2	1	1	0	-1	-1	-1	-1
227	2	158	65	34	26.0375	34	2	4	1	1	0	0	0	0	0	0	0	0	0	0	0	-1	-1	-1	0	-1	-1	-1	-1
228	2	165	52	33	19.1001	10	2	1	1	1	0	0	0	0	0	0	0	0	0	0	0	-1	-1	-1	0	-1	-1	-1	-1
229	2	165	45	40	16.5289	12	1	1	1	1	0	0	0	0	0	0	0	0	0	1	0	1	2	1	0	-1	-1	-1	-1
230	1	163	60	59	21.7738	3	2	3	3	2	0	0	0	0	0	0	0	0	0	1	0	2	2	1	0	-1	-1	-1	-1
231	1	162	61	59	23.5078	58	3	3	2	2	0	0	1	0	0	0	0	0	0	1	0	2	1	1	0	-1	-1	-1	-1
232	1	168	68	59	22.1453	40	2	3	3	2	0	0	0	0	0	0	0	0	0	1	0	2	1	1	0	-1	-1	-1	-1
233	2	160	65	38	25.3906	3	2	1	3	4	0	0	0	0	0	0	0	0	0	0	0	-1	-1	-1	0	-1	-1	-1	-1
234	2	155	46	32	19.1467	40	1	6	1	1	0	0	0	0	0	0	0	0	0	1	0	3	3	1	0	-1	-1	-1	-1
235	1	178	90	43	22.1453	43	1	1	1	1	0	0	0	0	0	0	0	0	0	1	0	1	3	1	0	-1	-1	-1	-1
236	1	171	70	69	22.1453	70	1	2	3	4	0	0	0	0	0	0	0	0	0	0	0	-1	-1	-1	0	-1	-1	-1	-1
237	1	169	70	59	19.5354	59	2	6	1	1	1	0	0	0	0	0	0	0	0	0	0	-1	-1	-1	0	-1	-1	-1	-1
238	1	169	60	67	22.1453	67	1	1	3	1	1	0	0	0	0	0	0	0	0	1	0	2	1	1	0	-1	-1	-1	-1
239	2	140	45	58	22.9592	58	1	1	1	1	0	0	0	0	0	0	0	0	0	1	1	2	3	2	0	-1	-1	-1	-1
240	1	164	50	58	22.1453	1	2	5	1	1	1	0	0	0	0	0	0	0	0	1	0	1	2	3	0	-1	-1	-1	-1
241	1	170	65	24	22.1453	22	3	3	3	4	0	0	0	0	0	0	0	0	0	0	0	-1	-1	-1	0	-1	-1	-1	-1
242	2	170	50	19	17.301	15	3	6	1	1	0	0	0	0	0	0	0	0	0	0	0	-1	-1	-1	0	-1	-1	-1	-1
243	1	171	60	58	25.6369	58	1	1	3	4	0	0	0	0	0	0	0	0	0	1	1	3	3	3	0	-1	-1	-1	-1
244	2	158	62	29	24.8358	15	3	6	1	1	0	0	0	0	0	0	0	0	0	0	0	-1	-1	-1	0	-1	-1	-1	-1
245	2	155	50	58	20.8117	58	1	1	1	1	0	0	0	0	0	0	0	0	0	1	1	3	3	3	0	-1	-1	-1	-1
246	1	165	65	32	22.1453	25	3	5	3	1	0	0	0	0	0	0	0	0	0	0	0	-1	-1	-1	0	-1	-1	-1	-1
247	2	159	60	58	23.7332	58	1	1	1	1	1	0	0	0	0	0	0	0	0	1	1	2	3	2	0	-1	-1	-1	-1
248	1	168	60	58	24.0882	40	2	3		1	0	0	0	0	0	0	0	0	0	0	0	-1	-1	-1	0	-1	-1	-1	-1
249	2	158	53	69	21.2306	50	1	1	1	1	0	0	0	0	0	0	0	0	0	1	1	3	3	3	0	-1	-1	-1	-1
250	1	165	65	58	22.1453	62	1	1	1	1	0	0	0	0	0	0	0	0	0	1	1	2	3	3	0	-1	-1	-1	-1
251	1	165	62	58	22.9481	58	2	1	1	1	0	0	0	0	0	0	0	0	0	1	1	2	3	3	0	-1	-1	-1	-1
252	1	162	67	65	26.8544	65	1	1	1	1	0	0	0	0	0	0	0	0	0	0	0	-1	-1	-1	0	-1	-1	-1	-1
253	2	162	59	68	22.4813	40	1	1	1	1	0	0	0	0	0	0	0	0	0	1	1	3	3	3	0	-1	-1	-1	-1
254	2	155	55	58	22.8928	58	1	1	1	1	0	0	0	0	0	0	0	0	0	0	0	-1	-1	-1	0	-1	-1	-1	-1
255	1	160	58	69	22.1453	69	1	1	3	4	0	0	0	0	0	0	0	0	0	0	0	-1	-1	-1	0	-1	-1	-1	-1
256	1	160	55	58	19.7531	58	1	1	3	2	0	0	0	0	0	0	0	0	0	1	1	3	3	3	0	-1	-1	-1	-1
257	1	158	50	58	23.5078	58	1	1	3	2	0	0	0	0	0	0	0	0	0	1	1	3	3	3	0	-1	-1	-1	-1
258	1	165	55	70	24.0882	70	1	1	3	4	0	0	0	0	0	0	0	0	0	1	1	3	3	3	0	-1	-1	-1	-1
259	1	160	54	62	22.1453	62	1	1	3	4	0	0	0	0	0	0	0	0	0	1	1	3	3	3	0	-1	-1	-1	-1
260	1	170	62.5	58	22.1453	58	1	1	3	1	0	0	0	0	0	0	0	0	0	1	1	3	3	3	0	-1	-1	-1	-1
261	1	175	70	58	21.6333	58	2	1	3	1	0	0	0	0	0	0	0	0	0	0	0	-1	-1	-1	0	-1	-1	-1	-1
262	2	152	57	58	24.6711	40	1	5			0	0	0	0	0	0	0	0	0	1	1	3	3	3	0	-1	-1	-1	-1
263	2	152	48	58	20.7756	40	1	5			0	0	0	0	0	0	0	0	0	1	1	2	3	3	0	-1	-1	-1	-1
264	2	150	50	64	22.2222	44	1	1	1	1	0	0	0	0	0	0	0	0	0	1	1	3	3	3	0	-1	-1	-1	-1
265	1	162	60	41	28.4444	41	2	1	1	1	0	0	0	0	0	0	0	0	0	1	1	3	3	3	0	-1	-1	-1	-1
266	2	158	45	70	18.026	70	1	1	1	1	0	0	0	0	0	0	0	0	0	1	1	3	3	3	0	-1	-1	-1	-1
267	2	157	65	58	26.3702	58	1	6	1	1	0	0	0	0	0	0	0	0	0	0	0	-1	-1	-1	0	-1	-1	-1	-1
268	1	170	65	32	23.7954	31	2	1	3	2	0	0	0	0	0	0	0	0	0	1	0	2	1	3	0	-1	-1	-1	-1
269	1	165	60	61	23.2254	20	1	1	3	2	1	0	0	0	0	0	0	0	0	1	1	3	3	3	0	-1	-1	-1	-1
270	2	170	72	58	24.9135	55	2	2	1	1	0	0	0	0	0	0	0	0	0	1	1	3	3	3	0	-1	-1	-1	-1
271	2	160	55	60	21.4844	60	1	1	1	1	1	0	0	0	0	0	0	0	0	1	1	3	3	3	0	-1	-1	-1	-1
272	1	155	60	58	25	57	1	1	3	1	0	0	0	0	0	0	0	0	0	1	1	2	3	2	0	-1	-1	-1	-1
273	2	152	64	63	27.7008	62	1	1	1	1	1	0	0	0	0	0	0	0	0	1	1	3	3	3	0	-1	-1	-1	-1
274	2	158	55	62	22.0317	62	1	1	1	1	0	0	0	0	0	0	0	0	0	1	1	3	3	3	0	-1	-1	-1	-1
275	2	155	45	71	18.7305	70	1	1	1	1	1	0	0	0	0	0	0	0	0	1	1	3	3	3	0	-1	-1	-1	-1
276	1	170	58	71	21.3839	71	1	1	1	1	0	0	0	0	0	0	0	0	0	1	1	3	3	3	0	-1	-1	-1	-1
277	2	150	45	60	20	59	1	1	1	1	1	0	0	0	0	0	0	0	0	1	1	3	3	3	0	-1	-1	-1	-1
278	2	160	62	58	24.2188	40	1	1	1	1	0	0	0	0	0	0	0	0	0	1	1	3	3	3	0	-1	-1	-1	-1
279	1	158	46	69	21.6333	68	1	1	1	1	0	0	0	0	0	0	0	0	0	1	1	3	3	3	0	-1	-1	-1	-1
280	1	162	59	62	21.6333	62	1	1	1	1	0	0	0	0	0	0	0	0	0	1	1	2	3	3	0	-1	-1	-1	-1
281	1	163	58	87	22.1453	87	1	1	1	1	0	0	0	0	0	0	0	0	0	1	1	3	3	3	0	-1	-1	-1	-1
282	2	158	65	58	26.0375	78	1	6	1	1	0	0	0	0	0	0	0	0	0	1	1	3	3	3	0	-1	-1	-1	-1
283	2	148	48	72	21.9138	72	1	1			0	1	0	0	0	0	0	0	0	1	1	3	3	3	0	-1	-1	-1	-1
284	2	155	52	70	21.6441	70	1	1			1	1	0	0	0	0	0	0	0	1	1	3	3	3	0	-1	-1	-1	-1
285	1	165	60	62	23.5078	62	2	1	3	4	0	0	0	0	0	0	0	0	0	1	1	3	3	3	0	-1	-1	-1	-1
286	1	168	60	58	23.2254	58	2	1	3	4	0	0	0	0	0	0	0	0	0	1	1	3	3	3	0	-1	-1	-1	-1
287	1	165	60	58	19.7531	28	2	4	3	4	0	0	0	0	0	0	0	0	0	0	0	-1	-1	-1	0	-1	-1	-1	-1
288	1	165	60	58	22.0386	5	1	6	2	1	1	0	1	0	0	1	0	0	0	0	0	-1	-1	-1	0	-1	-1	-1	-1
289	1	165	55	67	20.202	67	1	1	3	4	0	0	0	0	0	0	0	0	0	1	1	3	3	3	0	-1	-1	-1	-1
290	2	150	45	58	20	30	1	1	1	1	0	0	0	0	0	0	0	0	0	0	0	-1	-1	-1	0	-1	-1	-1	-1
291	2	149	58	72	26.1249	72	1	1	1	1	1	0	0	0	0	0	0	0	0	1	1	3	3	3	0	-1	-1	-1	-1
292	1	161	55	74	21.2183	74	1	1	3	4	0	0	0	0	0	0	0	0	0	1	1	3	3	3	0	-1	-1	-1	-1
293	1	158	53	58	21.2306	45	1	1	3	1	0	0	0	0	0	0	0	0	0	1	1	2	3	2	0	-1	-1	-1	-1
294	2	158	50	60	20.0288	60	1	1	1	1	0	0	0	0	0	0	0	0	0	1	1	2	3	3	0	-1	-1	-1	-1
295	1	160	55	60	21.4844	60	1	1	3	4	0	0	0	0	0	0	0	0	0	1	1	3	3	3	0	-1	-1	-1	-1
296	1	163	65	65	24.4646	65	1	1	1	1	0	0	0	0	0	0	0	0	0	1	1	3	3	3	0	-1	-1	-1	-1
297	2	140	50	60	25.5102	7	1	1	1	1	0	0	0	0	0	0	0	0	0	1	1	2	3	3	0	-1	-1	-1	-1
298	1	182	65	30	19.6232	30	3	2	3	1	0	0	0	0	0	0	0	0	0	1	1	3	3	3	0	-1	-1	-1	-1
299	1	160	60	30	23.4375	29	2	2	3	1	0	0	0	0	0	0	0	0	0	1	1	3	3	3	0	-1	-1	-1	-1
300	2	150	53	36	23.5556	15	1	1	1	1	0	0	0	0	0	0	0	0	0	1	0	1	3	1	0	-1	-1	-1	-1
301	1	165	60	41	22.0386	40	1	1	1	1	0	0	0	0	0	0	0	0	0	1	1	3	3	3	0	-1	-1	-1	-1
302	1	160	55	76	21.4844	76	1	1	1	2	0	0	0	0	0	0	0	0	0	1	0	1	3	1	0	-1	-1	-1	-1
303	2	150	45	71	20	70	1	1	1	2	0	0	0	0	0	1	0	0	0	0	0	-1	-1	-1	0	-1	-1	-1	-1
304	1	165	70	71	25.7117	70	2	1	3	3	0	0	0	0	0	0	0	0	0	1	1	3	3	3	0	-1	-1	-1	-1
305	2	150	53	74	23.5556	70	1	1	1	1	1	0	0	0	0	0	0	0	0	1	1	2	3	3	0	-1	-1	-1	-1
306	2	150	52	58	23.1111	39	1	1	1	1	1	0	0	0	0	0	0	0	0	1	1	2	3	3	0	-1	-1	-1	-1
307	2	154	50	24	21.0828	24	3	4	1	1	0	0	0	0	0	0	0	0	0	1	0	2	2	1	0	-1	-1	-1	-1
308	1	165	56	58	20.5693	58	1	1	3	3	0	0	0	0	0	0	1	0	0	0	0	-1	-1	-1	0	-1	-1	-1	-1
309	2	160	46	58	17.9688	33	2	1	1	1	1	0	0	0	0	0	0	0	0	1	1	2	3	3	0	-1	-1	-1	-1
310	1	170	60	80	20.7612	80	1	1	1	1	0	0	0	0	0	0	0	0	0	1	1	3	3	3	0	-1	-1	-1	-1
311	2	157	60	39	24.3418	20	1	1	1	1	0	0	0	0	0	0	0	0	0	1	1	2	3	3	0	-1	-1	-1	-1
312	2	166	58	20	21.048	1	3	6	1	2	0	0	0	0	0	0	0	0	0	1	0	2	1	2	0	-1	-1	-1	-1
313	2	160	52	29	20.3125	29	3	6	1	1	0	0	0	0	0	0	0	0	0	1	1	2	3	2	0	-1	-1	-1	-1
314	1	180	71	64	21.9136	68	2	1	3	1	0	0	0	0	0	0	0	0	0	1	1	2	3	3	1	0	0	0	1
315	1	165	65	39	23.8751	39	1	1	1	1	0	0	0	0	0	0	0	0	0	1	1	2	3	3	1	0	0	0	1
316	2	150	45	35	20	35	1	1	1	1	0	0	0	0	0	0	0	0	0	1	1	3	3	2	0	-1	-1	-1	-1
317	2	150	45	72	20	70	1	1	1	1	1	0	0	0	0	0	0	0	0	1	0	1	3	1	0	-1	-1	-1	-1
318	1	160	55	58	21.4844	32	2	1	3	4	1	0	1	0	0	0	0	0	0	0	0	-1	-1	-1	0	-1	-1	-1	-1
319	1	160	70	35	27.3438	35	1	1	1	1	0	0	0	0	0	0	0	0	0	1	1	2	3	3	0	-1	-1	-1	-1
320	1	160	55	37	21.4844	37	1	1	1	1	0	0	0	0	0	0	0	0	0	1	1	2	3	3	0	-1	-1	-1	-1
321	1	175	68	71	22.2041	71	1	1	1	1	0	0	0	0	0	0	0	0	0	0	0	-1	-1	-1	0	-1	-1	-1	-1
322	2	158	64	33	25.6369	33	1	1	1	1	0	0	0	0	0	0	0	0	0	1	1	2	3	3	1	1	0	0	0
323	1	168	55	73	19.487	72	2	1	1	1	0	0	0	0	0	0	0	0	0	1	1	2	3	3	1	0	0	0	1
324	1	170	65	70	22.4913	70	1	1	1	1	1	0	0	0	0	0	0	0	0	1	1	3	3	2	0	-1	-1	-1	-1
325	2	151	50	70	21.9289	70	1	1	1	1	1	0	0	0	0	0	0	0	0	1	0	1	3	1	0	-1	-1	-1	-1
326	1	170	50	80	17.301	80	1	1	1	1	0	0	0	0	0	0	0	0	0	1	1	2	3	3	0	-1	-1	-1	-1
327	2	160	60	76	23.4375	75	1	1	1	1	0	0	0	0	0	0	0	0	0	1	1	2	3	3	0	-1	-1	-1	-1
328	1	165	60	64	22.0386	64	1	1	1	1	0	0	0	0	0	0	0	0	0	1	1	2	3	3	1	0	0	0	1
329	1	162	56	64	21.3382	64	1	1	3	4	0	0	0	0	0	0	0	0	0	1	1	2	3	2	0	-1	-1	-1	-1
330	2	152	48	64	20.7756	64	1	1	1	1	0	0	0	0	0	0	0	0	0	1	0	1	3	2	0	-1	-1	-1	-1
331	1	160	50	58	19.5312	58	1	2	3	2	0	0	0	0	0	0	0	0	0	0	0	-1	-1	-1	0	-1	-1	-1	-1
332	1	160	70	58	27.3438	57	2	1	1	3	1	0	0	0	0	1	0	0	0	1	1	3	3	3	0	-1	-1	-1	-1
333	2	155	52	26	21.6441	26	3	2	1	1	0	0	0	0	0	0	0	0	0	0	0	-1	-1	-1	0	-1	-1	-1	-1
334	2	161	52	58	20.061	58	1	1	1	1	0	0	0	0	0	0	0	0	0	1	1	3	3	3	0	-1	-1	-1	-1
335	1	150	60	26	26.6667	26	2	1	1	1	0	0	0	0	0	0	0	0	0	0	0	-1	-1	-1	0	-1	-1	-1	-1
336	2	150	65	44	28.8889	44	1	1	1	1	0	0	0	0	0	0	0	0	0	1	1	2	3	3	0	-1	-1	-1	-1
337	1	160	52	19	20.3125	19	3	2	1	1	0	0	0	0	0	0	0	0	0	1	0	2	1	3	1	0	0	0	1
338	1	165	58	80	21.3039	80	1	1	1	1	0	0	0	0	0	0	0	0	0	0	0	-1	-1	-1	0	-1	-1	-1	-1
339	2	155	51	80	21.2279	80	1	1	1	1	0	0	0	0	0	0	0	0	0	1	1	2	3	3	0	-1	-1	-1	-1
340	1	161	65.8	58	25.3848	58	1	1	1	3	0	0	0	0	0	0	0	0	0	1	1	3	3	3	0	-1	-1	-1	-1
341	1	162	61	58	23.2434	58	1	1	1	1	1	1	0	0	0	0	0	0	0	1	1	3	3	3	0	-1	-1	-1	-1
342	2	148	48	70	21.9138	70	1	1	1	1	1	0	0	0	0	0	0	0	0	1	0	1	3	1	0	-1	-1	-1	-1
343	1	160	60	77	23.4375	77	1	1	1	3	1	0	0	0	0	0	0	0	0	1	0	1	3	1	0	-1	-1	-1	-1
344	2	152	48	71	20.7756	71	1	1	1	1	0	0	0	0	0	0	0	0	0	1	0	1	3	2	0	-1	-1	-1	-1
345	1	162	60	60	22.8624	60	2	1	3	1	0	0	0	0	0	0	0	0	0	1	1	3	3	3	0	-1	-1	-1	-1
346	2	155	60	58	24.974	58	1	1	1	1	0	0	0	0	0	0	0	0	0	0	0	-1	-1	-1	0	-1	-1	-1	-1
347	1	165	84	58	30.854	30	2	1	3	1	0	0	0	0	0	0	0	0	0	1	0	3	2	3	0	-1	-1	-1	-1
348	2	155	47	76	19.563	16	1	1	1	2	0	0	0	0	0	0	0	0	0	1	1	3	3	3	0	-1	-1	-1	-1
349	1	160	60	41	23.4375	40	2	4	1	1	0	0	0	0	0	0	0	0	0	1	0	1	3	3	0	-1	-1	-1	-1
350	1	170	75	82	25.9516	12	1	6	1	1	0	0	0	0	0	0	0	0	0	1	0	2	1	1	0	-1	-1	-1	-1
351	2	152	50	87	21.6413	50	1	6	1	2	1	0	0	0	0	0	0	0	0	1	0	2	3	1	0	-1	-1	-1	-1
352	2	150	40	82	17.7778	82	1	1	1	1	0	0	0	0	0	0	0	0	0	0	0	-1	-1	-1	0	-1	-1	-1	-1
353	2	150	40	83	17.7778	82	1	1	1	1	0	0	0	0	0	0	0	0	0	1	0	2	3	1	0	-1	-1	-1	-1
354	1	168	59	60	20.9042	60	1	6	3	3	0	0	0	0	0	0	0	0	0	1	1	3	3	3	0	-1	-1	-1	-1
355	1	161	70	24	27.0051	24	3	6	3	1	0	0	0	0	0	0	0	0	0	1	1	3	3	3	0	-1	-1	-1	-1
356	1	176	77	44	24.858	44	2	2	1	4	0	0	0	0	0	0	0	0	0	1	1	2	3	2	0	-1	-1	-1	-1
357	1	177	80	36	25.5354	36	2	1	3	2	0	0	0	0	0	0	0	0	0	1	1	2	3	2	0	-1	-1	-1	-1
358	1	160	52	80	20.3125	79	1	1	3	2	1	0	0	0	0	0	0	0	0	1	1	3	3	3	0	-1	-1	-1	-1
359	2	148	49	67	22.3703	67	1	1	1	1	1	0	0	0	0	0	0	0	0	1	1	3	3	3	0	-1	-1	-1	-1
360	2	162	50	65	19.052	65	1	1	1	1	1	0	0	0	0	0	0	0	0	1	1	3	3	3	0	-1	-1	-1	-1
361	1	165	55	61	20.202	61	1	1	1	1	0	0	0	0	0	0	0	0	0	1	1	3	3	3	0	-1	-1	-1	-1
362	2	155	48	66	19.9792	46	1	1		1	0	0	0	0	0	0	0	0	0	0	0	-1	-1	-1	0	-1	-1	-1	-1
363	1	168	60	66	21.2585	66	1	1	1	1	0	0	0	0	0	0	0	0	0	1	1	3	3	3	0	-1	-1	-1	-1
364	2	158	55	68	22.0317	67	1	1	1	1	0	0	0	0	0	0	0	0	0	1	1	3	3	3	0	-1	-1	-1	-1
365	1	182	65	24	19.6232	24	3	6	1	1	0	0	0	0	0	0	0	0	0	1	0	3	2	3	0	-1	-1	-1	-1
366	1	180	60	26	18.5185	25	3	6	3	1	0	0	0	0	0	0	0	0	0	1	0	2	1	2	0	-1	-1	-1	-1
367	1	165	60	68	22.0386	68	1	1	1	1	0	0	0	0	0	0	0	0	0	1	1	3	3	3	0	-1	-1	-1	-1
368	2	150	55	84	24.4444	82	1	1	1	1	1	0	0	0	0	0	0	0	0	1	1	3	3	3	0	-1	-1	-1	-1
369	1	160	58	68	22.6562	68	1	1	3	2	0	0	0	0	0	0	0	0	0	1	1	3	3	3	0	-1	-1	-1	-1
370	2	150	50	58	22.2222	20	1	4	1	1	0	0	0	0	0	0	0	0	0	0	0	-1	-1	-1	0	-1	-1	-1	-1
371	2	157	57	58	23.1247	37	2	6		1	0	0	0	0	0	0	0	0	0	1	0	1	1	3	0	-1	-1	-1	-1
372	1	175	75	37	24.4898	37	2	1	2	4	0	0	0	0	0	0	0	0	0	1	1	2	3	3	0	-1	-1	-1	-1
373	2	150	46	42	20.4444	20	1	1	1	1	0	0	0	0	0	0	0	0	0	1	1	3	3	3	0	-1	-1	-1	-1
374	1	167	60	58	21.5139	57	1	1	1	4	0	0	0	0	0	0	0	0	0	1	1	2	3	2	0	-1	-1	-1	-1
375	1	165	65	71	23.8751	71	1	1	3	4	0	0	0	0	0	0	0	0	0	1	1	2	3	3	0	-1	-1	-1	-1
376	1	158	65	70	26.0375	70	1	1	3	1	0	0	0	0	0	0	0	0	0	1	1	2	3	3	0	-1	-1	-1	-1
377	1	160	70	58	27.3438	58	1	1	1	1	1	0	1	0	0	0	0	0	0	0	0	-1	-1	-1	0	-1	-1	-1	-1
378	1	165	60	34	22.0386	34	2	1	1	1	0	0	0	0	0	0	0	0	0	1	1	3	3	3	0	-1	-1	-1	-1
379	1	171	60	70	20.5191	70	2	1	1	1	1	0	0	0	0	0	0	0	0	1	1	3	3	3	0	-1	-1	-1	-1
380	2	160	51	67	19.9219	67	1	1	1	1	1	0	0	0	0	0	0	0	0	1	1	3	3	3	0	-1	-1	-1	-1
381	1	170	59	58	20.4152	58	1	1	3	1	0	0	0	0	0	0	0	0	0	0	0	-1	-1	-1	0	-1	-1	-1	-1
382	1	165	60	58	22.0386	59	1	1	3	4	0	0	0	0	0	0	0	0	0	0	0	-1	-1	-1	0	-1	-1	-1	-1
383	1	160	50	58	19.5312	58	2	1	3	4	0	0	0	0	0	0	0	0	0	0	0	-1	-1	-1	0	-1	-1	-1	-1
384	1	165	60	72	22.0386	72	1	1	1	1	0	0	0	0	0	0	0	0	0	1	1	3	3	3	0	-1	-1	-1	-1
385	2	158	50	24	20.0288	24	3	6	1	1	0	0	0	0	0	0	0	0	0	1	1	3	3	3	0	-1	-1	-1	-1
386	1	160	60	58	23.4375	58	2	1	3	1	0	0	0	0	0	0	0	0	0	0	0	-1	-1	-1	0	-1	-1	-1	-1
387	1	162	58	70	22.1003	70	1	1	3	1	0	0	0	0	0	0	0	0	0	1	1	3	3	3	0	-1	-1	-1	-1
388	1	183	89	34	26.5759	33	3	5	3	4	0	0	0	0	0	0	0	0	0	1	1	3	3	3	0	-1	-1	-1	-1
389	2	158	50	64	20.0288	64	1	1	1	1	0	0	0	0	0	0	0	0	0	1	1	3	3	3	0	-1	-1	-1	-1
390	1	163	60	69	22.5827	69	2	1	3	4	0	0	0	0	0	0	0	0	0	1	1	3	3	3	0	-1	-1	-1	-1
391	1	175	90	61	29.3878	61	1	1	3	4	0	0	0	0	0	0	0	0	0	1	1	3	3	3	0	-1	-1	-1	-1
392	2	158	65	58	26.0375	57	1	1	1	1	0	0	0	0	0	0	0	0	0	1	0	1	1	1	0	-1	-1	-1	-1
393	1	160	54	71	21.0938	71	1	1	3	3	1	0	0	0	0	0	0	0	0	1	1	3	3	3	0	-1	-1	-1	-1
394	1	164	65	58	24.1672	58	1	1	1	1	0	0	0	0	0	0	0	0	0	0	0	-1	-1	-1	0	-1	-1	-1	-1
395	2	153	59	58	25.204	36	1	1	1	1	0	0	0	0	0	0	0	0	0	0	0	-1	-1	-1	0	-1	-1	-1	-1
396	1	170	70	68	24.2215	20	1	1	2	3	1	0	0	0	0	1	0	0	0	1	1	3	3	3	0	-1	-1	-1	-1
397	1	160	62	58	24.2188	57	1	1	3	1	1	0	0	0	0	0	0	0	0	1	0	2	2	1	0	-1	-1	-1	-1
398	1	164	78	69	29.0006	69	2	6	1	1	1	0	0	0	0	0	0	0	0	0	0	-1	-1	-1	0	-1	-1	-1	-1
399	1	172	75	58	25.3515	58	1	1	1	1	0	0	0	0	0	0	0	0	0	1	1	3	3	3	0	-1	-1	-1	-1
400	2	148	54	65	24.653	40	2	4	1	1	0	0	0	0	0	0	0	0	0	1	1	2	3	2	0	-1	-1	-1	-1
401	1	172	65	19	21.9713	16	2	2	1	1	0	0	0	0	0	0	0	0	0	0	0	-1	-1	-1	0	-1	-1	-1	-1
402	2	162	53	58	20.1951	39	1	1	1	1	0	0	0	0	0	0	0	0	0	0	0	-1	-1	-1	0	-1	-1	-1	-1
403	1	165	70	83	25.7117	3	2	1	3	4	1	0	0	0	0	0	0	0	0	1	1	3	3	3	0	-1	-1	-1	-1
404	1	165	60	58	22.0386	20	1	4	1	1	0	0	0	0	0	0	0	0	0	1	0	1	1	3	0	-1	-1	-1	-1
405	1	165	62	64	22.7732	14	3	3	3	1	1	0	0	0	0	0	0	0	0	1	0	1	3	3	0	-1	-1	-1	-1
406	2	150	46	58	20.4444	34	2	5	1	1	0	0	0	0	0	0	0	0	0	0	0	-1	-1	-1	0	-1	-1	-1	-1
407	1	173	57	58	19.0451	50	2	6	3	1	0	0	0	0	0	0	0	0	0	1	1	2	3	2	0	-1	-1	-1	-1
408	2	166	56	64	20.3223	14	1	4	1	1	0	0	0	0	0	0	0	0	0	1	1	3	3	3	0	-1	-1	-1	-1
409	1	165	50	32	18.3655	32	3	5	3	2	0	0	0	0	0	0	0	0	0	1	0	2	2	2	0	-1	-1	-1	-1
410	1	156	50	58	20.5457	17	1	1	1	1	0	0	0	0	0	0	0	0	0	1	1	3	3	2	0	-1	-1	-1	-1
411	1	165	65	61	23.8751	60	2	5	3	4	0	0	0	0	0	0	0	0	0	1	0	1	1	1	0	-1	-1	-1	-1
412	2	160	55	33	21.4844	16	2	1	1		0	0	0	0	0	0	0	0	0	1	0	2	1	3	0	-1	-1	-1	-1
413	2	156	60	61	24.6548	38	2	4	1	1	0	0	0	0	0	0	0	0	0	0	0	-1	-1	-1	0	-1	-1	-1	-1
414	1	165	79	69	29.0174	20	1	1	3	1	1	0	0	0	0	0	0	0	0	1	1	2	3	3	0	-1	-1	-1	-1
415	2	151	60	58	26.3146	30	1	1	1	1	0	0	0	0	0	0	0	0	0	1	0	2	1	2	0	-1	-1	-1	-1
416	2	160	64	71	25	40	1	5	3	4	0	0	0	0	0	0	0	0	0	1	1	3	3	3	0	-1	-1	-1	-1
417	1	165	45	58	16.5289	50	1	1	2	1	0	0	0	0	0	0	0	0	0	1	0	2	1	2	0	-1	-1	-1	-1
418	1	152	49	79	21.2084	50	1	5	3	4	0	0	0	0	0	0	0	0	0	1	1	3	3	2	0	-1	-1	-1	-1
419	2	152	70	70	30.2978	30	1	5			0	0	0	0	0	0	0	0	0	1	1	3	3	3	0	-1	-1	-1	-1
420	1	170	54	69	18.6851	69	1	1	3	1	0	0	0	0	0	0	0	0	0	1	1	2	3	3	0	-1	-1	-1	-1
421	1	160	52	58	20.3125	50	1	1	1	1	0	0	0	0	0	0	0	0	0	0	0	-1	-1	-1	0	-1	-1	-1	-1
422	1	170	55	79	19.0311	79	1	1	3	1	0	0	0	0	0	0	0	0	0	1	0	1	3	1	0	-1	-1	-1	-1
423	2	152	60	61	25.9695	60	2	6	1	1	1	1	0	0	0	0	0	0	0	1	0	1	3	2	0	-1	-1	-1	-1
424	1	155	40	58	16.6493	58	1	1	3	1	0	0	0	0	0	0	0	0	0	0	0	-1	-1	-1	0	-1	-1	-1	-1
425	2	150	45	35	20	35	2	5			0	0	0	0	0	0	0	0	0	1	0	1	3	3	0	-1	-1	-1	-1
426	1	175	68	40	22.2041	30	2	5	3	4	0	0	0	0	0	0	0	0	0	1	0	1	3	3	0	-1	-1	-1	-1
427	2	152	50	40	21.6413	30	1	5			0	0	0	0	0	0	0	0	0	1	1	3	3	3	0	-1	-1	-1	-1
428	2	160	65	66	25.3906	66	1	6	1	1	0	0	0	0	0	0	0	0	0	0	0	-1	-1	-1	0	-1	-1	-1	-1
429	2	160	60	37	23.4375	15	2	4	1	2	0	0	0	0	0	0	0	0	0	0	0	-1	-1	-1	0	-1	-1	-1	-1
430	2	159	60	58	23.7332	1	1	1	1	1	1	0	0	0	0	0	0	0	0	1	0	1	1	2	0	-1	-1	-1	-1
431	1	170	73	58	25.2595	34	2	1	1	1	0	0	0	0	0	0	0	0	0	1	1	3	3	3	0	-1	-1	-1	-1
432	2	160	60	44	23.4375	30	1	4			0	0	0	0	0	0	0	0	0	1	1	3	3	3	0	-1	-1	-1	-1
433	1	165	50	58	18.3655	58	1	1	3	1	0	0	0	0	0	0	0	0	0	0	0	-1	-1	-1	0	-1	-1	-1	-1
434	2	160	57	58	22.2656	50	1	1	1	1	0	0	0	0	0	0	0	0	0	1	0	1	1	3	0	-1	-1	-1	-1
435	2	150	49	42	22.3133	30	2	5			0	0	0	0	0	0	0	0	0	1	1	2	3	3	0	-1	-1	-1	-1
436	1	160	70	58	27.3438	60	1	1	2	1	0	0	0	0	0	0	0	0	0	1	0	1	1	2	0	-1	-1	-1	-1
437	1	165	64	58	23.5078	60	2	1	1	1	1	0	0	0	0	0	0	0	0	0	0	-1	-1	-1	0	-1	-1	-1	-1
438	1	167	62	58	22.231	51	2	1	1	4	0	0	0	0	0	0	0	0	0	1	1	3	3	3	0	-1	-1	-1	-1
439	1	170	80	36	27.6817	35	2	1	3	2	0	0	0	0	0	0	0	0	0	0	0	-1	-1	-1	0	-1	-1	-1	-1
440	1	150	60	69	26.6667	69	1	1	1	1	0	0	0	0	0	0	0	0	0	1	1	2	3	3	0	-1	-1	-1	-1
441	2	155	48	58	22.8329	57	1	1	1	4	0	0	0	0	0	0	0	0	0	1	1	3	3	3	0	-1	-1	-1	-1
442	1	160	55	58	21.4844	58	1	1	1	1	0	0	0	0	0	0	0	0	0	1	1	2	3	3	0	-1	-1	-1	-1
443	1	165	62.5	71	22.9568	45	1	1	1	1	0	0	0	0	0	0	0	0	0	1	1	2	3	3	1	0	0	0	1
444	1	160	65	58	25.3906	58	1	1	3	4	0	0	0	0	0	1	0	0	0	1	1	2	3	3	0	-1	-1	-1	-1
445	2	150	54	58	20.2848	30	2	2	1	1	0	0	0	0	0	0	0	0	0	1	0	1	3	3	0	-1	-1	-1	-1
446	1	175	57	28	18.6122	3	3	5	1	1	0	0	0	0	0	0	0	0	0	0	0	-1	-1	-1	0	-1	-1	-1	-1
447	2	156	65	58	21.9899	33	1	6	1	1	0	0	0	0	0	0	0	0	0	0	0	-1	-1	-1	0	-1	-1	-1	-1
448	1	158	65	75	26.0375	10	1	1	3	4	0	0	0	0	0	0	0	0	0	1	1	3	3	3	0	-1	-1	-1	-1
449	1	168	60	71	21.2585	18	1	1	3	1	0	0	0	0	0	0	0	0	0	0	0	-1	-1	-1	0	-1	-1	-1	-1
450	1	175	61	75	19.9184	55	1	1	1	1	0	0	0	0	0	0	1	0	0	1	1	3	3	3	0	-1	-1	-1	-1
451	1	165	70	58	25.7117	58	1	6	3	1	0	0	0	0	0	0	0	0	0	0	0	-1	-1	-1	0	-1	-1	-1	-1
452	2	150	49	73	24.6711	73	1	1	1	1	0	0	0	0	0	0	0	0	0	0	0	-1	-1	-1	0	-1	-1	-1	-1
453	1	170	70	70	24.2215	70	1	1	1	1	0	0	0	0	0	0	0	0	0	1	1	3	3	3	0	-1	-1	-1	-1
454	2	170	50	89	22.0293	80	1	1	1	1	1	0	0	0	0	0	0	0	0	1	1	3	3	3	0	-1	-1	-1	-1
455	2	165	55	68	22.8329	40	1	1	1	1	0	0	0	0	0	0	0	0	0	1	1	3	3	3	0	-1	-1	-1	-1
456	2	150	48	87	22.8329	87	1	2	1	1	1	0	0	0	0	0	0	0	0	1	1	3	3	3	0	-1	-1	-1	-1
457	1	171	64	58	21.8871	48	1	6	3	2	0	0	0	0	0	0	0	0	0	0	0	-1	-1	-1	0	-1	-1	-1	-1
458	2	150	50	78	25.3333	78	1	6	1	1	0	0	0	0	0	0	0	0	0	1	1	3	3	3	0	-1	-1	-1	-1
459	2	158	55	58	24.6711	40	1	1	1	1	0	0	0	0	0	0	0	0	0	1	0	1	3	1	0	-1	-1	-1	-1
460	2	156	50	58	23.7253	57	1	1	1	1	0	0	0	0	0	0	0	0	0	1	0	1	1	3	0	-1	-1	-1	-1
461	2	152	47	60	23.4221	60	1	1	1	4	0	0	0	0	0	0	0	0	0	0	0	-1	-1	-1	0	-1	-1	-1	-1
462	2	156	53	58	23.1247	35	1	2	1	1	0	0	0	0	0	0	0	0	0	1	1	3	3	3	0	-1	-1	-1	-1
463	1	162	55	62	20.9572	60	2	1	1	4	0	0	0	0	0	0	0	0	0	1	0	2	2	1	0	-1	-1	-1	-1
464	2	160	60	58	19.7232	20	1	4	1	1	0	0	0	0	0	0	0	0	0	0	0	-1	-1	-1	0	-1	-1	-1	-1
465	1	168	60	60	21.2585	60	2	1	3	4	1	0	0	0	0	0	0	0	0	0	0	-1	-1	-1	0	-1	-1	-1	-1
466	2	155	55	58	23.4221	20	2	2	1	1	0	0	0	0	0	0	0	0	0	1	1	2	3	2	0	-1	-1	-1	-1
467	2	158	58	60	22.8329	35	1	2	1	1	0	0	0	0	0	0	0	0	0	1	0	2	1	1	0	-1	-1	-1	-1
468	2	156	65	58	23.7253	18	1	2	1	1	0	1	0	0	0	0	0	0	0	0	0	-1	-1	-1	0	-1	-1	-1	-1
469	1	172	65	36	21.9713	20	3	6		4	0	0	0	0	0	0	0	0	0	0	0	-1	-1	-1	0	-1	-1	-1	-1
470	2	159	51	58	22.8329	58	1	1	1	1	1	0	0	0	0	0	0	0	0	1	0	1	3	3	0	-1	-1	-1	-1
471	1	165	64	58	23.5078	55	1	1	3	4	0	0	0	0	0	0	0	0	0	1	1	2	3	3	0	-1	-1	-1	-1
472	2	150	55	68	22.8329	68	1	1	1	1	0	0	0	0	0	0	0	0	0	1	1	3	3	3	0	-1	-1	-1	-1
473	1	163	60	71	22.5827	71	1	1	3	3	1	0	0	0	0	0	0	0	0	1	1	3	3	3	0	-1	-1	-1	-1
474	2	158	46	70	22.2656	70	1	1	1	1	1	0	0	0	1	0	0	0	0	1	1	3	3	3	0	-1	-1	-1	-1
475	2	165	57	58	18.2563	20	1	1	1	1	0	0	0	0	0	0	0	0	0	0	0	-1	-1	-1	0	-1	-1	-1	-1
476	1	170	65	58	22.4913	55	1	1	1		0	0	0	0	0	0	0	0	0	0	0	-1	-1	-1	0	-1	-1	-1	-1
477	2	149	45	58	24.3418	57	1	1	1	1	0	0	0	0	0	0	0	0	0	0	0	-1	-1	-1	0	-1	-1	-1	-1
478	1	170	65	58	22.4913	58	2	1	1	1	0	0	0	0	0	0	0	0	0	1	0	1	1	3	0	-1	-1	-1	-1
479	2	160	70	58	23.7253	57	1	1	1	1	0	0	0	0	0	0	0	0	0	0	0	-1	-1	-1	0	-1	-1	-1	-1
480	1	162	55	70	20.9572	70	1	1	3	4	0	0	0	0	0	0	0	0	0	1	1	3	3	3	0	-1	-1	-1	-1
481	1	152	55	71	23.8054	70	1	1	3	4	0	0	0	0	0	0	0	0	0	1	1	3	3	3	0	-1	-1	-1	-1
482	2	155	60	28	23.7253	20	1	1	1	1	0	0	0	0	0	0	0	0	0	1	1	3	3	3	0	-1	-1	-1	-1
483	1	170	70	26	24.2215	20	2	1	3	4	0	0	0	0	0	0	0	0	0	1	1	3	3	3	0	-1	-1	-1	-1
484	2	160	60	58	22.2656	57	1	1	1	1	0	0	0	0	0	0	0	0	0	0	0	-1	-1	-1	0	-1	-1	-1	-1
485	1	160	55	58	21.4844	25	1	1	3	1	0	0	0	0	0	0	0	0	0	1	0	2	1	3	0	-1	-1	-1	-1
486	1	152	52	58	22.5069	15	2	1	1	4	0	0	0	0	0	0	0	0	0	1	1	2	3	3	0	-1	-1	-1	-1
487	2	158	45	58	27.1106	30	1	1	1	1	0	0	0	0	0	0	0	0	0	0	0	-1	-1	-1	0	-1	-1	-1	-1
488	2	152	50	33	23.7253	10	1	1	1	1	0	0	0	0	0	0	0	0	0	1	0	3	2	3	0	-1	-1	-1	-1
489	1	160	55	58	21.4844	58	1	1	3	2	0	0	0	0	0	0	0	0	0	0	0	-1	-1	-1	0	-1	-1	-1	-1
490	1	165	55	58	20.202	58	2	2	1	1	0	0	0	0	0	0	0	0	0	0	0	-1	-1	-1	0	-1	-1	-1	-1
491	1	161	51	33	19.6752	33	2	2	3	4	0	0	0	0	0	0	0	0	0	1	0	1	3	1	0	-1	-1	-1	-1
492	1	151	57.5	66	25.2182	65	1	1			0	0	0	0	0	0	0	0	0	1	1	3	3	3	0	-1	-1	-1	-1
493	2	152	51	79	25.3333	75	1	1			0	0	0	0	0	0	0	0	0	1	1	3	3	3	0	-1	-1	-1	-1
494	2	152	49	60	23.7253	50	1	1			0	0	0	0	0	0	0	0	0	1	1	2	3	3	0	-1	-1	-1	-1
495	1	147	57.5	71	26.6093	70	1	1			0	0	0	0	0	0	0	0	0	1	1	3	3	3	0	-1	-1	-1	-1
496	1	147	60	63	27.7662	60	1	1	3	4	0	0	0	0	0	0	0	0	0	1	1	2	3	3	0	-1	-1	-1	-1
497	2	150	45	58	25.3333	58	1	1	1	1	0	0	0	0	0	0	0	0	0	0	0	-1	-1	-1	0	-1	-1	-1	-1
498	1	150	65	44	28.8889	50	1	1	1	1	0	0	0	0	0	0	0	0	0	1	1	2	3	3	0	-1	-1	-1	-1
499	1	169	62.5	72	21.883	70	1	1	3	4	0	0	0	0	0	0	0	0	0	1	1	3	3	3	0	-1	-1	-1	-1
500	2	162	68	58	23.4221	57	2	1	1	1	1	0	1	0	0	0	0	0	0	0	0	-1	-1	-1	0	-1	-1	-1	-1
501	1	167	69	66	24.7409	66	2	1	1	1	1	0	0	0	0	0	0	0	0	1	1	2	3	3	0	-1	-1	-1	-1
502	1	172	65	58	21.9713	57	2	1	1	1	0	0	0	0	0	0	0	0	0	0	0	-1	-1	-1	0	-1	-1	-1	-1
503	1	160	51.5	70	20.1172	69	2	1	3	1	0	0	0	0	0	0	0	0	0	1	0	1	3	3	0	-1	-1	-1	-1
504	1	164	58.5	76	21.7504	76	1	1	3	1	1	0	0	0	0	0	0	0	0	1	1	2	3	3	0	-1	-1	-1	-1
505	1	163	63.5	68	23.9	68	2	1	3	3	0	0	0	0	0	0	0	0	0	1	1	2	3	3	0	-1	-1	-1	-1
506	1	167	58	58	20.7967	57	2	6	1	1	1	0	0	0	0	0	0	0	0	0	0	-1	-1	-1	0	-1	-1	-1	-1
507	2	160	55	58	21.7193	52	1	1	1	1	1	0	0	0	0	0	0	0	0	0	0	-1	-1	-1	0	-1	-1	-1	-1
508	2	152	60	58	21.4536	58	1	1	1	1	1	0	0	0	0	0	0	0	0	1	1	2	3	3	1	0	0	0	1
509	1	145	57.5	67	27.3484	60	1	1	3	4	0	0	0	0	0	0	0	0	0	1	1	3	3	3	0	-1	-1	-1	-1
510	1	170	65	58	22.4913	58	2	1	3		0	0	0	0	0	0	0	0	0	1	0	2	2	3	0	-1	-1	-1	-1
511	1	149	54	67	24.3232	65	1	1	3	2	0	0	0	0	0	0	0	0	0	1	1	3	3	3	0	-1	-1	-1	-1
512	1	165	62.5	58	22.9568	58	2	3	3	1	0	0	0	0	0	0	0	0	0	1	0	1	3	3	0	-1	-1	-1	-1
513	2	155	49	58	22.2656	59	1	1	1	1	0	0	0	0	0	0	0	0	0	1	1	3	3	3	0	-1	-1	-1	-1
514	1	165	67.5	28	24.7934	27	3	4	1	4	0	0	0	0	0	0	0	0	0	1	1	2	3	2	0	-1	-1	-1	-1
515	2	160	55	33	20.1956	20	1	6	1	1	1	0	0	0	0	0	0	0	1	0	0	-1	-1	-1	0	-1	-1	-1	-1
516	2	158	55	31	25.3333	11	2	6	1	1	0	0	0	0	0	0	0	0	0	0	0	-1	-1	-1	0	-1	-1	-1	-1
517	2	156	74	58	23.4221	58	1	1	1	1	0	0	0	0	0	0	0	0	0	1	1	3	3	3	0	-1	-1	-1	-1
518	1	165	65	61	23.8751	61	2	1	1	1	0	0	0	0	0	0	0	0	0	0	0	-1	-1	-1	0	-1	-1	-1	-1
519	1	175	70	38	22.8571	38	1	1	3	2	0	0	0	0	0	0	0	0	0	0	0	-1	-1	-1	0	-1	-1	-1	-1
520	1	170	65	58	22.4913	30	2	1	1	1	0	0	0	0	0	0	0	0	0	0	0	-1	-1	-1	0	-1	-1	-1	-1
521	1	175	88	42	28.7347	43	1	1	3	1	0	0	0	0	0	0	0	0	1	0	0	-1	-1	-1	0	-1	-1	-1	-1
522	1	170	88	35	30.4498	35	2	1	3	2	0	0	0	0	0	0	0	0	0	0	0	-1	-1	-1	0	-1	-1	-1	-1
523	1	170	52	42	17.9931	42	2	1	3	1	0	0	0	0	0	0	0	0	0	0	0	-1	-1	-1	0	-1	-1	-1	-1
524	2	155	45	39	23.7253	10	3	3	1	1	0	0	0	0	0	0	0	0	0	0	0	-1	-1	-1	0	-1	-1	-1	-1
525	1	165	75	58	27.5482	2	2	3	1	1	1	0	0	0	0	0	0	0	0	1	1	3	3	3	0	-1	-1	-1	-1
526	1	165	60	27	22.0386	26	3	4	3	1	0	0	0	0	0	0	0	0	0	0	0	-1	-1	-1	0	-1	-1	-1	-1
527	2	160	54	58	21.7193	10	3	3	1	1	0	0	0	0	0	0	0	0	0	0	0	-1	-1	-1	0	-1	-1	-1	-1
528	2	158	55	32	25.3333	20	2	5	1	1	0	0	0	0	0	0	0	0	0	0	0	-1	-1	-1	0	-1	-1	-1	-1
529	2	153	51	37	22.2656	5	3	3	1	1	0	0	0	0	0	0	0	0	0	0	0	-1	-1	-1	0	-1	-1	-1	-1
530	2	163	52	104	23.9361	10	2	5	1	1	0	0	0	0	0	0	0	0	0	0	0	-1	-1	-1	0	-1	-1	-1	-1
531	2	165	65	44	25.3333	10	3	3	1	1	0	0	0	0	0	0	0	0	0	0	0	-1	-1	-1	0	-1	-1	-1	-1
532	2	153	47	58	22.8329	26	3	3	1	2	0	0	0	0	0	0	0	0	0	0	0	-1	-1	-1	0	-1	-1	-1	-1
533	2	158	46	35	22.8329	20	2	4	1	1	0	0	0	0	0	0	0	0	0	0	0	-1	-1	-1	0	-1	-1	-1	-1
534	2	158	51	34	22.2656	30	2	6	1	1	0	0	0	0	0	0	0	0	0	1	0	2	1	1	0	-1	-1	-1	-1
535	2	159	62	36	23.4221	36	2	4	1	1	0	0	0	0	0	0	0	0	0	0	0	-1	-1	-1	0	-1	-1	-1	-1
536	1	168	69	58	24.4473	30	2	1	2	4	0	0	0	0	0	0	1	0	0	1	0	3	1	2	0	-1	-1	-1	-1
537	1	170	52	58	17.9931	57	2	3	3	2	1	0	0	0	0	0	0	0	0	1	0	1	3	3	0	-1	-1	-1	-1
538	1	165	58	58	21.3039	36	2	6	1	1	0	0	0	0	0	0	0	0	0	0	0	-1	-1	-1	0	-1	-1	-1	-1
539	1	160	60	66	23.4375	9	3	3	1	1	1	0	0	0	0	1	0	0	0	0	0	-1	-1	-1	0	-1	-1	-1	-1
540	2	156	51	58	25.3333	50	3	3	1	2	0	0	0	0	0	0	0	0	0	0	0	-1	-1	-1	0	-1	-1	-1	-1
541	1	162	62	74	23.6244	6	1	6	1	1	1	0	0	0	0	0	0	0	0	0	0	-1	-1	-1	0	-1	-1	-1	-1
542	1	166	75	58	27.2173	30	3	4	1	1	0	0	0	0	0	0	0	1	0	0	0	-1	-1	-1	0	-1	-1	-1	-1
543	1	165	70	60	25.7117	3	1	1	3	4	0	0	0	0	0	0	0	0	0	1	0	1	1	2	0	-1	-1	-1	-1
544	2	152	47	82	28.0404	8	1	1	3	1	1	0	0	0	0	0	0	0	0	1	1	2	3	3	0	-1	-1	-1	-1
545	2	152	51	66	21.9076	7	1	1	1	1	0	0	0	0	0	0	0	0	0	0	0	-1	-1	-1	0	-1	-1	-1	-1
546	2	150	47	76	22.5466	10	1	6	1	1	0	0	0	0	0	0	0	0	0	0	0	-1	-1	-1	0	-1	-1	-1	-1
547	2	160	50	57	18.662	57	1	1	1	1	0	0	0	0	0	0	0	0	0	1	1	2	3	2	0	-1	-1	-1	-1
548	2	152	35	22	22.2656	5	2	6	1	1	0	0	0	0	0	0	0	0	0	1	0	3	1	1	0	-1	-1	-1	-1
549	2	152	52	39	21.1773	39	3	1	1	2	0	0	0	0	0	0	0	0	0	1	0	1	1	1	0	-1	-1	-1	-1
550	1	175	72	28	23.5102	7	2	6	1	1	0	0	0	0	0	0	0	0	0	0	0	-1	-1	-1	0	-1	-1	-1	-1
551	2	158	64	30	23.1247	7	2	6	1	1	0	0	0	0	0	0	0	0	0	0	0	-1	-1	-1	0	-1	-1	-1	-1
552	1	170	50	34	17.301	33	3	1	3	2	0	0	0	0	0	0	0	0	0	1	0	2	3	1	0	-1	-1	-1	-1
553	2	150	50	73	20.1956	73	1	1	1	3	0	0	0	0	0	0	0	1	0	1	0	2	3	1	0	-1	-1	-1	-1
554	1	160	60	57	23.4375	57	2	1	2	2	0	0	0	0	0	0	0	0	0	0	0	-1	-1	-1	0	-1	-1	-1	-1
555	2	152	50	57	23.7253	22	1	6	1	1	1	0	0	0	0	0	0	0	0	1	0	1	1	3	0	-1	-1	-1	-1
556	2	158	57	33	20.1956	8	1	6	1	1	0	0	0	0	0	0	0	0	0	0	0	-1	-1	-1	0	-1	-1	-1	-1
557	1	170	60	30	20.7612	10	2	4	1	3	0	0	0	0	0	0	0	0	0	0	0	-1	-1	-1	0	-1	-1	-1	-1
558	1	163	67	57	25.2174	18	1	6	2	4	0	0	0	0	0	0	0	0	0	0	0	-1	-1	-1	0	-1	-1	-1	-1
559	2	156	55	18	22.2656	18	2	6	1	2	0	0	0	0	0	0	0	0	0	0	0	-1	-1	-1	0	-1	-1	-1	-1
560	1	170	70	71	24.2215	10	1	1	3	1	0	0	0	0	0	0	0	0	0	1	1	3	3	3	0	-1	-1	-1	-1
561	2	162	70	61	23.1247	61	2	1	1	1	1	1	0	0	0	0	0	0	0	0	0	-1	-1	-1	0	-1	-1	-1	-1
562	1	158	70	65	28.0404	64	1	1	3	1	1	0	0	0	0	0	0	0	0	1	0	2	1	1	0	-1	-1	-1	-1
563	1	175	62	26	20.2449	23	2	2	1	2	0	0	0	0	0	0	0	0	0	1	0	3	3	1	0	-1	-1	-1	-1
564	2	150	67.5	60	22.2656	40	2	5			0	0	0	0	0	0	0	0	0	1	1	3	3	3	1	0	0	0	1
565	2	158	54	57	24.6711	57	1	1	1	1	0	0	0	0	0	0	0	0	0	0	0	-1	-1	-1	0	-1	-1	-1	-1
566	2	150	45	83	21.9076	3	1	6	3	4	0	0	0	0	0	0	0	0	0	1	1	3	3	3	1	0	0	0	1
567	2	155	50	62	22.2656	25	1	4	3		0	0	0	0	0	0	0	0	1	1	0	3	3	1	0	-1	-1	-1	-1
568	1	165	67	57	24.6097	40	2	6	1	1	0	0	0	0	0	0	0	0	0	0	0	-1	-1	-1	0	-1	-1	-1	-1
569	2	150	68	69	21.9899	45	1	1			1	0	0	0	0	0	0	0	0	1	1	3	3	3	0	-1	-1	-1	-1
570	1	173	75	31	25.0593	30	2	2	3	1	0	0	0	0	0	0	0	0	0	1	0	2	1	2	0	-1	-1	-1	-1
571	2	140	50	57	24.3418	10	1	1	1	1	0	0	0	0	0	0	0	0	0	1	0	2	1	3	0	-1	-1	-1	-1
572	2	160	52.5	57	20.1956	57	1	1	1	1	1	0	0	0	0	0	0	0	0	1	1	3	3	3	0	-1	-1	-1	-1
573	2	150	40	87	22.2656	86	1	1	1	1	0	0	0	0	0	0	0	0	0	1	0	2	1	2	0	-1	-1	-1	-1
574	1	170	90	29	31.1419	28	1	2	3	1	0	0	0	0	0	0	0	0	0	1	0	2	1	2	0	-1	-1	-1	-1
575	1	170	75	33	25.9516	32	2	2	3	1	0	0	0	0	0	0	0	0	0	1	0	2	1	2	0	-1	-1	-1	-1
576	2	156	80	62	20.9366	40	1	1	1	1	0	0	0	0	0	0	0	0	0	1	0	2	1	2	0	-1	-1	-1	-1
577	1	165	65	57	23.8751	56	1	1	3	4	0	0	0	0	0	0	1	0	0	1	1	3	3	3	0	-1	-1	-1	-1
578	1	170	60	57	20.7612	57	2	1	3	4	1	0	0	0	0	0	0	0	0	1	1	3	3	3	0	-1	-1	-1	-1
579	2	158	68	40	25.3333	20	1	2	1	1	0	0	0	0	0	0	0	0	0	0	0	-1	-1	-1	0	-1	-1	-1	-1
580	1	160	47	26	18.3594	20	1	6	3	4	0	0	0	0	0	0	0	0	0	1	0	3	2	1	0	-1	-1	-1	-1
581	1	162	64	29	24.3865	29	2	2	3	3	0	0	0	0	0	0	0	0	0	1	0	3	3	1	0	-1	-1	-1	-1
582	2	158	65	57	22.8329	5	1	1	1	1	1	1	0	0	0	0	0	0	0	0	0	-1	-1	-1	0	-1	-1	-1	-1
583	2	155	60	57	20.9366	50	2	1	1	1	0	0	0	0	0	0	0	0	0	0	0	-1	-1	-1	0	-1	-1	-1	-1
584	2	155	45	68	22.2656	40	1	1	1	1	0	0	0	0	0	0	0	0	0	1	0	1	3	1	0	-1	-1	-1	-1
585	1	165	70	71	25.7117	70	1	1	1	1	0	0	0	0	0	0	1	0	0	1	1	2	3	2	0	-1	-1	-1	-1
586	2	152	45	68	24.3496	20	1	1	1	1	0	0	0	0	1	0	0	0	0	1	0	2	1	1	0	-1	-1	-1	-1
587	2	158	56	44	19.4734	31	1	1	1	1	0	0	0	0	0	0	0	0	0	0	0	-1	-1	-1	0	-1	-1	-1	-1
588	1	170	76	57	26.2976	50	2	1	1	1	1	0	0	0	0	0	0	0	0	1	0	3	3	1	0	-1	-1	-1	-1
589	2	148	45	80	19.9573	50	1	1	1	1	0	0	0	0	0	0	0	0	0	1	1	2	3	2	0	-1	-1	-1	-1
590	1	162	50	61	19.052	30	2	1	3	4	0	0	0	0	0	0	0	0	0	0	0	-1	-1	-1	0	-1	-1	-1	-1
591	1	153	50	90	21.3593	89	1	1	1	2	0	0	0	0	0	0	0	0	0	1	1	2	3	2	0	-1	-1	-1	-1
592	2	156	50	32	23.7253	31	3	6	1	1	0	0	0	0	0	0	0	0	0	0	0	-1	-1	-1	0	-1	-1	-1	-1
593	1	170	70	57	24.2215	40	2	6	2	2	0	0	0	0	0	0	0	0	0	1	0	1	3	2	0	-1	-1	-1	-1
594	1	152	49	57	21.2084	58	1	1	3	4	0	0	0	0	0	0	0	0	0	1	1	3	3	3	0	-1	-1	-1	-1
595	1	160	50	57	19.5312	30	2	4	1	2	0	0	0	0	0	0	0	1	0	0	0	-1	-1	-1	0	-1	-1	-1	-1
596	1	168	70	57	24.8016	57	1	6	3	1	0	0	0	0	0	0	0	0	0	1	1	3	3	3	0	-1	-1	-1	-1
597	2	150	63	57	23.1247	63	2	1	1	1	1	0	0	0	0	0	0	0	0	0	0	-1	-1	-1	0	-1	-1	-1	-1
598	2	155	47	57	22.8329	40	2	1	1	1	0	0	0	0	0	0	0	0	0	0	0	-1	-1	-1	0	-1	-1	-1	-1
599	2	160	65	29	22.8329	28	2	6	1	1	0	0	0	0	0	0	0	0	0	0	0	-1	-1	-1	0	-1	-1	-1	-1
600	2	150	60	57	22.2656	49	1	1	1	1	1	0	0	0	0	0	0	0	0	0	0	-1	-1	-1	0	-1	-1	-1	-1
601	2	160	65	63	23.1247	30	1	1	1	4	0	0	0	0	0	0	0	0	0	0	0	-1	-1	-1	0	-1	-1	-1	-1
602	2	152	41	57	23.7253	63	2	1	1	1	0	0	0	0	0	0	0	0	0	0	0	-1	-1	-1	0	-1	-1	-1	-1
603	2	162	70	32	17.5926	18	2	1	1	2	0	0	0	0	0	0	0	0	0	1	1	3	3	3	0	-1	-1	-1	-1
604	2	152	62	57	26.8352	56	1	1	1	1	0	0	0	0	0	0	0	0	0	1	1	2	3	2	0	-1	-1	-1	-1
605	1	160	55	62	21.4844	62	1	1	3	1	0	0	0	0	0	0	0	0	0	1	1	3	3	3	0	-1	-1	-1	-1
606	2	150	45	69	20	50	1	1	1	2	0	0	0	0	0	0	0	0	0	1	1	2	3	3	0	-1	-1	-1	-1
607	1	167	75	60	26.8923	60	2	1	3	3	0	0	0	0	0	0	0	0	0	0	0	-1	-1	-1	0	-1	-1	-1	-1
608	1	162	70	57	26.6728	63	1	1	1	1	1	0	0	0	0	0	0	0	0	1	1	2	3	2	0	-1	-1	-1	-1
609	1	160	50	72	19.5312	45	1	1	3	2	0	0	0	0	0	0	0	0	0	1	1	3	3	3	0	-1	-1	-1	-1
610	1	160	58	66	22.6562	66	1	1	3	4	0	0	0	0	0	0	0	0	0	1	1	3	3	3	0	-1	-1	-1	-1
611	1	175	85	61	27.7551	61	1	1	3	1	0	0	0	0	0	0	0	0	0	1	1	3	3	3	0	-1	-1	-1	-1
612	2	158	48	72	19.2277	72	1	1	1	1	0	0	0	0	0	0	0	0	0	1	1	2	3	3	0	-1	-1	-1	-1
613	2	160	52.5	69	20.5078	69	1	1	1	1	0	0	0	0	0	0	0	0	0	1	1	3	3	3	0	-1	-1	-1	-1
614	1	170	57	75	19.7232	75	1	1	3	1	0	0	0	0	0	0	0	0	0	0	0	-1	-1	-1	0	-1	-1	-1	-1
615	1	156	50	68	20.5457	68	1	1	3	1	0	0	0	0	0	0	0	0	0	0	0	-1	-1	-1	0	-1	-1	-1	-1
616	2	154	50	57	21.0828	57	1	1	1	1	0	0	0	0	0	0	0	0	0	0	0	-1	-1	-1	0	-1	-1	-1	-1
617	2	147	60	57	27.7662	57	1	1	1	1	0	0	0	0	0	0	0	0	0	0	0	-1	-1	-1	0	-1	-1	-1	-1
618	1	170	80	57	27.6817	57	1	1	1	1	0	0	0	0	0	0	1	0	0	1	1	3	3	3	0	-1	-1	-1	-1
619	1	165	60	57	22.0386	57	1	1	3	1	0	0	0	0	0	0	0	0	0	1	1	2	3	3	0	-1	-1	-1	-1
620	1	160	52	68	20.3125	68	1	1	3	1	0	0	0	0	0	0	0	0	0	1	1	3	3	3	0	-1	-1	-1	-1
621	2	162	61	67	23.2434	30	1	1	1	1	1	0	1	0	0	0	0	0	0	1	1	3	3	3	0	-1	-1	-1	-1
622	1	160	52	61	20.3125	61	1	1	3	2	0	0	0	0	0	0	0	0	0	1	1	3	3	3	0	-1	-1	-1	-1
623	2	165	62	70	22.7732	40	1	1	1	1	1	0	0	0	0	0	0	0	0	1	1	3	3	2	0	-1	-1	-1	-1
624	1	165	65	71	23.8751	71	1	1	3	1	0	0	0	0	0	0	0	0	0	1	1	3	3	3	0	-1	-1	-1	-1
625	1	161	68	57	26.2336	57	3	1	1	4	0	0	0	0	0	0	0	0	0	1	1	3	3	3	0	-1	-1	-1	-1
626	1	165	60	57	22.0386	57	1	1	3	4	0	0	0	0	0	0	0	0	0	0	0	-1	-1	-1	0	-1	-1	-1	-1
627	1	168	60	37	21.2585	20	1	1	3	4	0	0	0	0	0	0	0	0	0	1	0	3	1	3	0	-1	-1	-1	-1
628	1	145	56	57	26.635	57	1	1	3	4	0	0	0	0	0	0	0	0	0	0	0	-1	-1	-1	0	-1	-1	-1	-1
629	1	160	50	82	19.5312	82	1	1	3	1	0	0	0	0	0	0	0	0	0	1	1	3	3	3	0	-1	-1	-1	-1
630	1	163	70	42	26.3465	41	1	1	3	1	1	0	1	0	0	0	0	0	0	1	1	3	3	3	0	-1	-1	-1	-1
631	1	170	60	57	20.7612	38	1	1	3	4	0	0	0	0	0	0	0	0	0	0	0	-1	-1	-1	0	-1	-1	-1	-1
632	1	165	60	62	22.0386	20	2	1	3	1	0	0	0	0	0	0	0	0	0	1	1	3	3	3	0	-1	-1	-1	-1
633	1	168	46	70	16.2982	70	1	1	3	1	1	0	0	0	0	0	0	0	0	1	1	3	3	3	0	-1	-1	-1	-1
634	1	167	64	71	22.9481	11	1	1	3	4	0	0	0	0	0	0	0	0	0	1	1	3	3	3	0	-1	-1	-1	-1
635	2	154	63	71	26.5643	75	1	1	1	1	1	0	0	0	0	0	0	0	0	1	1	3	3	3	0	-1	-1	-1	-1
636	1	167	65	57	23.3067	56	1	1	2	3	1	1	0	0	0	0	0	0	0	0	0	-1	-1	-1	0	-1	-1	-1	-1
637	1	176	65	32	20.984	32	2	1	3	2	0	0	0	0	0	0	0	0	0	1	0	1	3	3	0	-1	-1	-1	-1
638	1	170	62.5	57	21.6263	56	1	1	2	4	0	0	0	0	0	0	0	0	0	1	0	2	1	3	0	-1	-1	-1	-1
639	2	157	55	57	22.3133	36	2	1	1	1	0	0	0	0	0	0	0	0	0	0	0	-1	-1	-1	0	-1	-1	-1	-1
640	2	152	51	31	22.0741	20	2	6	1	1	0	0	0	0	0	0	0	0	0	0	0	-1	-1	-1	0	-1	-1	-1	-1
641	1	168	58.2	21	20.6207	20.5	3	6	1	2	0	0	0	0	0	0	0	0	0	1	0	2	1	2	0	-1	-1	-1	-1
642	2	152	48	57	20.7756	37	1	1	1	1	0	0	0	0	0	0	0	0	0	1	0	1	3	1	0	-1	-1	-1	-1
643	2	145	45	57	21.4031	57	1	1	1	1	0	0	0	0	0	0	0	0	0	1	0	1	3	3	0	-1	-1	-1	-1
644	1	160	55	68	21.4844	15	1	1	3	2	0	0	0	0	0	0	0	0	0	0	0	-1	-1	-1	0	-1	-1	-1	-1
645	1	168	60	38	21.2585	20	2	1	1	1	0	0	0	0	0	0	0	0	0	0	0	-1	-1	-1	0	-1	-1	-1	-1
646	1	168	60	79	21.2585	30	1	1	1	1	0	0	0	0	0	0	0	0	0	0	0	-1	-1	-1	0	-1	-1	-1	-1
647	2	170	55	60	19.0311	50	2	5	1	1	0	0	0	0	0	0	0	0	0	0	0	-1	-1	-1	0	-1	-1	-1	-1
648	2	159	61	57	24.1288	36	1	1	1	1	0	0	0	0	0	0	0	0	0	1	0	2	3	1	0	-1	-1	-1	-1
649	2	155	50	71	20.8117	50	1	1	1	1	0	0	0	0	0	0	0	0	0	0	0	-1	-1	-1	0	-1	-1	-1	-1
650	2	163	75	38	28.2284	25	2	6	2	1	0	0	0	0	0	0	0	0	0	0	0	-1	-1	-1	0	-1	-1	-1	-1
651	1	160	60	97	23.4375	45	1	6	1	1	0	0	0	0	0	0	0	0	0	1	1	3	3	3	0	-1	-1	-1	-1
652	1	170	65	42	22.4913	42	1	2	2	1	0	0	0	0	0	0	0	0	0	0	0	-1	-1	-1	0	-1	-1	-1	-1
653	1	175	65	30	21.2245	30	1	2	3	2	0	0	0	0	0	0	0	0	0	0	0	-1	-1	-1	0	-1	-1	-1	-1
654	2	160	55	28	21.4844	28	2	6	1	1	0	0	0	0	0	0	0	0	0	0	0	-1	-1	-1	0	-1	-1	-1	-1
655	2	150	50	39	22.2222	13	2	1	1	1	0	0	0	0	0	0	0	0	0	1	1	3	3	2	0	-1	-1	-1	-1
656	1	165	60	37	22.0386	36	2	1	3	2	0	0	0	0	0	0	0	0	0	0	0	-1	-1	-1	0	-1	-1	-1	-1
657	2	157	67	57	27.1816	50	2	5	1	1	0	0	0	0	0	0	0	0	0	1	1	2	3	2	0	-1	-1	-1	-1
658	1	165	56	57	20.5693	57	2	1	2	1	0	0	0	0	0	0	0	0	0	1	1	3	3	3	0	-1	-1	-1	-1
659	2	157	54	57	21.9076	40	1	1	1	1	0	0	0	0	0	0	0	0	0	0	0	-1	-1	-1	0	-1	-1	-1	-1
660	2	140	50	79	25.5102	62	1	1	1	1	0	0	1	0	0	0	0	0	0	1	0	1	3	3	0	-1	-1	-1	-1
661	1	160	52	77	20.3125	70	1	1	3	4	0	0	0	0	0	0	0	0	0	0	0	-1	-1	-1	0	-1	-1	-1	-1
662	2	170	80	57	27.6817	28	2	4	3	1	1	0	0	0	0	0	0	0	0	1	0	1	1	3	0	-1	-1	-1	-1
663	1	156	55	69	22.6003	70	1	1	3	1	0	0	0	0	0	0	0	0	0	1	0	1	3	1	0	-1	-1	-1	-1
664	2	160	50	43	19.5312	43	1	2	1	1	0	0	0	0	0	0	0	0	0	0	0	-1	-1	-1	0	-1	-1	-1	-1
665	2	135	45	80	24.6914	60	1	1	1	2	1	0	0	0	0	0	0	0	0	1	0	1	3	2	0	-1	-1	-1	-1
666	2	150	50	75	22.2222	20	1	1	1	1	1	1	1	0	0	0	0	0	0	1	1	2	3	2	0	-1	-1	-1	-1
667	1	160	62.5	61	24.4141	62	1	1	1	1	1	0	0	0	0	0	0	0	0	1	1	3	3	2	0	-1	-1	-1	-1
668	2	159	51	57	20.1733	57	1	1	1	1	0	0	0	0	0	0	0	0	0	1	1	2	3	3	0	-1	-1	-1	-1
669	1	160	60	83	23.4375	83	1	3	2	3	0	0	0	0	0	0	0	0	0	1	0	1	3	2	0	-1	-1	-1	-1
670	2	158	58	82	23.2335	82	1	1	1	1	0	0	0	0	1	0	0	0	0	1	0	1	3	1	0	-1	-1	-1	-1
671	1	158	75	57	30.0433	56	1	5	3	3	1	0	0	0	0	0	0	0	0	1	1	2	3	2	0	-1	-1	-1	-1
672	1	170	65	33	22.4913	33	2	2	1	1	0	0	0	0	0	0	0	0	0	1	1	3	3	3	0	-1	-1	-1	-1
673	2	160	45	31	17.5781	29	2	2	1	1	0	0	0	0	0	0	0	0	0	0	0	-1	-1	-1	0	-1	-1	-1	-1
674	2	163	60	57	22.5827	35	1	1	1	1	0	0	0	0	0	0	0	0	0	0	0	-1	-1	-1	0	-1	-1	-1	-1
675	2	156	65	57	26.7094	9	1	1	1	1	0	0	0	0	0	0	0	0	0	0	0	-1	-1	-1	0	-1	-1	-1	-1
676	2	160	58	74	22.6562	74	1	1	1	3	1	0	0	0	1	0	1	0	0	1	0	1	3	1	0	-1	-1	-1	-1
677	1	160	48	63	18.75	63	1	1	2	3	0	0	0	0	0	0	1	0	0	1	0	1	3	1	0	-1	-1	-1	-1
678	1	174	70	33	23.1206	33	2	1	1	1	0	0	0	0	0	0	0	0	0	0	0	-1	-1	-1	0	-1	-1	-1	-1
679	2	160	46	70	17.9688	70	1	1	1	3	1	0	0	0	1	0	1	0	0	0	0	-1	-1	-1	0	-1	-1	-1	-1
680	2	155	35	76	14.5682	76	1	1	1	1	0	0	0	0	0	0	0	0	0	0	0	-1	-1	-1	0	-1	-1	-1	-1
681	2	165	51	69	18.7328	69	1	1	1	1	0	0	0	0	0	0	0	0	0	1	0	1	3	1	0	-1	-1	-1	-1
682	2	146	40	63	18.7652	62	1	1	1	1	0	0	0	0	0	0	0	0	0	0	0	-1	-1	-1	0	-1	-1	-1	-1
683	2	160	60	33	23.4375	33	3	6	1	1	0	0	0	0	0	0	0	0	0	0	0	-1	-1	-1	0	-1	-1	-1	-1
684	1	172	60	76	20.2812	76	2	3	2	1	0	0	0	0	0	1	0	0	0	1	0	1	3	1	0	-1	-1	-1	-1
685	2	154	30	65	12.6497	66	1	1	1	1	0	0	0	0	0	0	1	0	0	0	0	-1	-1	-1	0	-1	-1	-1	-1
686	1	170	64	57	22.1453	55	2	1	1	1	0	0	0	0	0	0	0	0	0	1	0	2	2	3	0	-1	-1	-1	-1
687	1	163	62	57	23.3355	58	1	1	3	4	1	0	0	0	1	0	0	0	0	1	1	2	3	3	0	-1	-1	-1	-1
688	1	160	60	74	23.4375	74	1	1	3	4	0	0	0	0	0	0	0	0	0	1	0	1	3	1	0	-1	-1	-1	-1
689	2	155	40	61	16.6493	62	1	1	1	1	1	0	0	0	0	0	0	0	0	0	0	-1	-1	-1	0	-1	-1	-1	-1
690	1	170	60	57	20.7612	57	1	1	1	4	0	0	0	0	0	0	0	0	0	0	0	-1	-1	-1	0	-1	-1	-1	-1
691	2	158	65	57	26.0375	37	1	1	1	1	0	0	0	0	0	0	0	0	0	1	1	3	3	3	0	-1	-1	-1	-1
692	1	171	65	57	22.2291	35	2	1	1	1	0	0	0	0	0	0	0	0	0	1	1	3	3	3	0	-1	-1	-1	-1
693	1	168	70	41	24.8016	30	2	5	3		0	0	0	0	0	0	0	0	0	1	1	3	3	3	0	-1	-1	-1	-1
694	2	162	65	42	24.7676	42	3	4	1	1	0	0	0	0	0	0	0	0	0	0	0	-1	-1	-1	0	-1	-1	-1	-1
695	2	158	60	64	24.0346	43	1	1	1	1	0	0	0	0	0	0	0	0	0	1	0	2	1	2	0	-1	-1	-1	-1
696	2	160	55	57	21.4844	57	1	1	1	1	1	0	0	0	0	0	0	0	0	1	0	1	3	3	0	-1	-1	-1	-1
697	2	158	56	39	22.4323	38	3	5	1	2	0	0	0	0	0	0	0	0	0	1	0	3	1	3	0	-1	-1	-1	-1
698	2	158	46.5	34	18.6268	34	3	4	1	1	0	0	0	0	0	0	0	0	0	1	1	2	3	3	0	-1	-1	-1	-1
699	2	160	65	57	25.3906	57	1	1	1	1	0	0	0	0	0	1	0	0	0	1	1	2	3	3	0	-1	-1	-1	-1
700	2	157	55	39	22.3133	15	1	1		1	0	0	0	0	0	0	0	0	0	0	0	-1	-1	-1	0	-1	-1	-1	-1
701	1	160	60	57	23.4375	15	2	1	3	4	0	0	0	0	0	0	0	0	0	1	0	1	1	2	0	-1	-1	-1	-1
702	2	160	65	84	25.3906	84	1	1	1	1	0	0	0	0	0	0	0	0	0	1	1	2	3	3	0	-1	-1	-1	-1
703	1	163	62	68	23.3355	68	1	1	1	1	0	0	0	0	0	0	0	0	0	1	1	2	3	3	0	-1	-1	-1	-1
704	2	160	50	66	19.5312	66	1	1	1	1	0	0	0	0	0	0	0	0	0	1	1	2	3	3	0	-1	-1	-1	-1
705	1	160	55	89	21.4844	88	1	1	1	1	0	0	0	0	0	0	0	0	0	1	1	2	3	3	0	-1	-1	-1	-1
706	2	158	60	57	24.0346	40	2	5	1	1	0	0	0	0	0	0	0	0	0	0	0	-1	-1	-1	0	-1	-1	-1	-1
707	1	162	60	65	22.8624	65	1	1	3	4	0	0	0	0	0	0	0	0	0	1	1	3	3	3	0	-1	-1	-1	-1
708	1	165	70	67	25.7117	67	1	1	3	4	0	0	0	0	0	0	0	0	0	1	1	2	3	3	0	-1	-1	-1	-1
709	1	160	60	67	23.4375	67	1	1	3	1	0	0	0	0	0	0	0	0	0	1	1	2	3	3	0	-1	-1	-1	-1
710	2	150	95	57	42.2222	57	1	6	1	1	1	0	0	0	0	0	0	0	0	0	0	-1	-1	-1	0	-1	-1	-1	-1
711	1	180	80	60	24.6914	60	1	1	1	1	0	0	0	1	0	0	0	0	0	1	1	2	3	3	0	-1	-1	-1	-1
712	1	165	65	57	23.8751	2	2	2	2	1	0	0	0	0	0	0	0	0	0	1	0	3	1	2	0	-1	-1	-1	-1
713	1	162	63	57	24.0055	57	2	6	3	1	0	0	0	0	0	0	0	0	0	1	0	1	1	1	0	-1	-1	-1	-1
714	1	165	70	62	25.7117	62	1	1	3	3	0	0	0	0	0	0	0	0	0	1	1	3	3	3	0	-1	-1	-1	-1
715	2	155	52	57	21.6441	56	1	1	1	1	1	0	0	0	0	0	0	0	0	0	0	-1	-1	-1	0	-1	-1	-1	-1
716	2	156	53	57	21.7784	56	1	6	1	1	0	0	0	0	0	0	0	0	0	1	1	2	3	3	0	-1	-1	-1	-1
717	2	158	50	57	20.0288	38	2	4	1	1	0	0	0	0	0	0	0	0	0	0	0	-1	-1	-1	0	-1	-1	-1	-1
718	1	162	55	70	20.9572	70	1	1	1	1	0	0	0	0	0	0	0	0	0	1	1	3	3	3	0	-1	-1	-1	-1
719	1	162	62	60	23.6244	60	1	1	1	1	0	0	0	0	0	0	0	0	0	1	1	3	3	3	0	-1	-1	-1	-1
720	2	160	55	57	21.4844	36	1	1	1	1	0	0	0	0	0	0	0	0	0	0	0	-1	-1	-1	0	-1	-1	-1	-1
721	1	163	65	69	24.4646	48	2	1	1	1	0	0	0	0	0	0	0	0	0	0	0	-1	-1	-1	0	-1	-1	-1	-1
722	2	158	55	66	22.0317	66	1	1	1	1	0	0	0	0	0	0	0	0	0	1	1	3	3	3	0	-1	-1	-1	-1
723	1	160	51	64	19.9219	64	1	1	1	1	1	0	0	0	0	0	0	0	0	1	1	3	3	3	0	-1	-1	-1	-1
724	1	158	50	73	20.0288	30	1	1	1	1	1	0	0	0	1	0	0	0	0	1	1	3	3	3	0	-1	-1	-1	-1
725	1	163	63	39	23.7118	39	2	1	1	3	0	0	0	0	0	0	0	0	0	1	1	3	3	3	0	-1	-1	-1	-1
726	1	161	74	57	28.5483	56	2	1	2	1	1	0	0	0	0	0	0	0	0	1	0	3	1	1	0	-1	-1	-1	-1
727	1	168	70	57	24.8016	57	1	1	3	4	0	0	0	0	0	0	0	0	0	0	0	-1	-1	-1	0	-1	-1	-1	-1
728	2	158	53	65	21.2306	65	1	1	1	1	0	0	0	0	0	0	0	0	0	1	1	3	3	3	0	-1	-1	-1	-1
729	1	160	55	70	21.4844	70	1	1	1	1	0	0	0	0	0	0	0	0	0	1	1	3	3	3	0	-1	-1	-1	-1
730	2	160	51	72	19.9219	45	1	1	1	1	0	0	0	0	0	0	0	0	0	1	1	3	3	3	0	-1	-1	-1	-1
731	1	163	70	57	26.3465	56	1	1	3	4	0	0	0	0	0	0	0	0	0	1	0	2	2	1	0	-1	-1	-1	-1
732	2	161	55	81	21.2183	81	1	1	1	1	1	0	0	0	0	0	0	0	0	1	1	3	3	3	0	-1	-1	-1	-1
733	1	152	50	80	21.6413	80	1	1	1	1	0	0	0	0	0	0	0	0	0	1	1	3	3	3	0	-1	-1	-1	-1
734	1	158	70	57	28.0404	57	2	4	1	1	1	0	0	0	0	0	0	0	0	1	0	3	2	3	0	-1	-1	-1	-1
735	1	170	70	89	24.2215	89	1	1	3	1	1	0	0	0	0	0	0	0	0	1	1	3	3	3	0	-1	-1	-1	-1
736	2	158	51	71	20.4294	50	1	1	1	1	0	0	0	0	0	0	0	0	0	1	1	3	3	3	0	-1	-1	-1	-1
737	1	162	60	72	22.8624	72	2	1	1	1	0	0	0	0	0	0	0	0	0	1	1	3	3	3	0	-1	-1	-1	-1
738	2	155	58	57	24.1415	57	2	1	1	1	0	0	0	0	0	0	0	0	0	1	0	2	1	3	0	-1	-1	-1	-1
739	1	158	50	62	20.0288	62	1	1	3	4	0	0	0	0	0	0	0	0	0	0	0	-1	-1	-1	0	-1	-1	-1	-1
740	1	172	85	57	28.7317	57	2	1	3	2	0	0	0	0	0	0	0	0	0	0	0	-1	-1	-1	0	-1	-1	-1	-1
741	2	160	60	41	23.4375	21	2	1	1	2	0	0	0	0	0	0	0	0	0	0	0	-1	-1	-1	0	-1	-1	-1	-1
742	1	155	65	60	27.0552	60	2	1	3	4	0	0	0	0	0	1	0	0	0	1	1	2	3	3	0	-1	-1	-1	-1
743	2	155	45	70	18.7305	71	1	1	1	1	0	0	0	0	0	0	0	0	0	0	0	-1	-1	-1	0	-1	-1	-1	-1
744	1	158	55	72	22.0317	72	1	1	2	1	0	0	0	0	0	0	0	0	0	0	0	-1	-1	-1	0	-1	-1	-1	-1
745	2	145	60	33	28.5375	13	2	2	1	1	0	0	0	0	0	0	0	0	0	0	0	-1	-1	-1	0	-1	-1	-1	-1
746	1	159	60	38	23.7332	38	1	2	2	2	0	0	0	0	0	0	0	0	0	0	0	-1	-1	-1	0	-1	-1	-1	-1
747	2	150	45	63	20	35	1	1	1	1	0	0	0	0	0	0	1	0	0	0	0	-1	-1	-1	0	-1	-1	-1	-1
748	1	145	42	71	19.9762	71	1	1	2	1	0	0	0	0	0	0	0	0	0	0	0	-1	-1	-1	0	-1	-1	-1	-1
749	1	160	50	66	19.5312	66	1	1	3	4	0	0	0	0	0	0	0	0	0	0	0	-1	-1	-1	0	-1	-1	-1	-1
750	2	150	55	63	24.4444	41	1	1	1	1	1	0	0	0	0	0	0	0	0	0	0	-1	-1	-1	0	-1	-1	-1	-1
751	1	166	66	40	23.9512	40	2	2	1	1	0	0	0	0	0	0	0	0	0	0	0	-1	-1	-1	0	-1	-1	-1	-1
752	1	167	55	66	19.721	66	1	1	3	1	0	0	0	0	0	0	0	0	0	1	1	3	3	3	0	-1	-1	-1	-1
753	2	155	55	61	22.8928	60	1	1	1	1	1	0	0	0	0	0	0	0	0	1	0	2	1	1	0	-1	-1	-1	-1
754	2	160	49	72	19.1406	50	1	1	1	2	0	0	0	0	0	0	0	0	0	1	0	2	3	1	0	-1	-1	-1	-1
755	1	170	65	35	22.4913	35	2	2	3	2	0	0	0	0	0	0	0	0	0	0	0	-1	-1	-1	0	-1	-1	-1	-1
756	1	165	64	41	23.5078	41	1	2	3	1	0	0	0	0	0	0	0	0	0	0	0	-1	-1	-1	0	-1	-1	-1	-1
757	1	155	60	87	24.974	86	1	1	3		0	0	0	0	0	0	0	0	0	0	0	-1	-1	-1	0	-1	-1	-1	-1
758	1	165	55	69	20.202	69	1	1	3	2	0	0	0	0	0	0	0	0	0	0	0	-1	-1	-1	0	-1	-1	-1	-1
759	2	152	55	68	23.8054	45	1	1	1	1	1	0	0	0	0	0	0	0	0	0	0	-1	-1	-1	0	-1	-1	-1	-1
760	2	158	50	57	20.0288	37	1	1	1	1	1	0	0	0	0	0	0	0	0	0	0	-1	-1	-1	0	-1	-1	-1	-1
761	1	170	65	35	22.4913	35	2	1	3	2	0	0	0	0	0	0	0	0	0	0	0	-1	-1	-1	0	-1	-1	-1	-1
762	1	162	51	70	19.433	71	1	1	3	4	0	0	0	0	0	0	0	0	0	0	0	-1	-1	-1	0	-1	-1	-1	-1
763	1	162	70	44	26.6728	44	2	1	1	1	0	0	0	0	0	0	0	0	0	0	0	-1	-1	-1	0	-1	-1	-1	-1
764	1	160	56	57	21.875	58	1	1	1	2	0	0	0	0	0	0	0	0	0	0	0	-1	-1	-1	0	-1	-1	-1	-1
765	2	154	70	73	29.5159	73	1	1	1	1	1	0	0	0	1	0	0	0	0	1	0	2	1	3	1	0	0	0	1
766	2	163	63	57	23.7118	57	1	1	1	1	0	0	0	0	0	0	0	0	0	1	1	3	3	3	0	-1	-1	-1	-1
767	1	175	55	27	17.9592	27	2	1	3	2	0	0	0	0	0	0	0	0	0	1	0	2	2	3	0	-1	-1	-1	-1
768	1	178	65	33	20.5151	32	2	2	1	1	0	0	0	0	0	0	0	0	0	1	0	2	1	2	0	-1	-1	-1	-1
769	1	175	62	57	20.2449	57	1	1	3	4	0	0	0	0	0	0	0	0	0	0	0	-1	-1	-1	0	-1	-1	-1	-1
770	1	158	52	67	20.83	66	1	1	1	1	0	0	0	0	0	0	0	0	0	1	0	2	1	2	0	-1	-1	-1	-1
771	2	156	52	37	21.3675	17	1	2	1	1	0	0	0	0	0	0	0	0	0	1	0	2	1	2	0	-1	-1	-1	-1
772	1	168	60	39	21.2585	38	2	2	3	4	0	0	0	0	0	0	0	0	0	1	0	2	1	2	0	-1	-1	-1	-1
773	1	172	70	44	23.6614	43	2	4	1	1	0	0	0	0	0	0	0	0	0	1	0	2	1	2	0	-1	-1	-1	-1
774	2	158	50	66	20.0288	44	1	1	1	1	0	0	0	0	0	0	0	0	0	1	0	2	1	2	0	-1	-1	-1	-1
775	1	167	53	73	19.0039	72	1	1	1	1	0	0	0	0	0	0	0	0	0	1	0	2	1	2	0	-1	-1	-1	-1
776	2	160	50	31	19.5312	10	2	2	1	1	0	0	0	0	0	0	0	0	0	1	0	2	1	2	0	-1	-1	-1	-1
777	1	160	65	57	25.3906	52	1	1	1	1	1	0	0	0	0	0	0	0	0	1	0	1	1	1	0	-1	-1	-1	-1
778	1	170	60	37	20.7612	36	2	2	1	1	0	0	0	0	0	0	0	0	0	1	0	2	1	2	0	-1	-1	-1	-1
779	2	155	45	60	18.7305	39	1	1	1	1	0	0	0	0	0	0	0	0	0	1	0	2	1	2	0	-1	-1	-1	-1
780	1	165	57	57	20.9366	57	2	1	1	2	0	0	0	0	0	0	0	0	0	1	1	2	3	3	0	-1	-1	-1	-1
781	1	169	57	57	19.9573	20	1	1	3	4	0	0	0	0	0	0	0	0	0	0	0	-1	-1	-1	0	-1	-1	-1	-1
782	2	165	48	32	17.6309	10	2	2	1	1	0	0	0	0	0	0	0	0	0	1	0	2	1	2	0	-1	-1	-1	-1
783	1	172	60	36	20.2812	35	2	2	3	1	0	0	0	0	0	0	0	0	0	1	0	2	1	2	0	-1	-1	-1	-1
784	1	168	55	64	19.487	63	1	1	2	1	0	0	0	0	0	0	0	0	0	1	0	2	1	2	0	-1	-1	-1	-1
785	2	156	62	74	25.4767	70	1	1			0	0	0	0	0	0	0	0	0	1	1	3	3	3	1	0	0	0	1
786	1	164	85	57	31.6032	57	2	5	3	1	0	0	0	0	0	0	0	0	0	0	0	-1	-1	-1	0	-1	-1	-1	-1
787	1	156	52	87	21.3675	80	1	1	2		0	0	1	0	0	1	0	0	0	1	1	3	3	3	0	-1	-1	-1	-1
788	2	152	60	57	25.9695	37	1	1	1	1	0	0	0	0	0	0	0	0	0	0	0	-1	-1	-1	0	-1	-1	-1	-1
789	1	172	55	23	18.5911	18	3	6		1	0	0	0	0	0	0	0	0	0	0	0	-1	-1	-1	0	-1	-1	0	-1
790	2	150	77	79	34.2222	70	1	1			0	0	0	0	0	0	0	0	0	0	0	-1	-1	-1	0	-1	-1	-1	-1
791	2	150	49	67	21.7778	50	1	1	1	1	0	0	0	1	0	0	0	0	0	0	0	-1	-1	-1	0	-1	-1	-1	-1
792	1	162	60	57	22.8624	53	1	1	2	1	1	0	1	0	0	0	0	0	0	1	0	1	1	2	0	-1	-1	-1	-1
793	2	153	52	76	22.2137	50	1	1	1	1	0	0	0	0	0	1	0	0	0	0	0	-1	-1	-1	0	-1	-1	-1	-1
794	1	167	64	28	22.9481	28	3	5	3	4	0	0	0	0	0	0	0	0	0	1	1	2	3	2	0	-1	-1	-1	-1
795	1	148	80	72	36.523	70	1	1	1		0	0	0	0	0	0	0	0	0	1	1	3	3	3	0	-1	-1	-1	-1
796	2	151	67.5	65	29.604	65	1	1			0	0	0	0	0	0	0	0	0	0	0	-1	-1	-1	0	-1	-1	-1	-1
797	1	165	62.5	79	22.9568	80	1	6			0	0	0	0	0	0	0	0	0	1	1	3	3	3	0	-1	-1	-1	-1
798	1	152	65	74	28.1337	70	1	1			0	0	0	0	0	0	0	0	0	1	1	3	3	3	0	-1	-1	-1	-1
799	1	169	60	57	21.0077	58	1	1	1	1	0	0	0	0	0	0	0	0	0	1	1	3	3	3	0	-1	-1	-1	-1
800	1	158	58	69	23.2335	69	2	1	3	2	0	0	0	0	0	0	0	0	0	1	1	3	3	3	0	-1	-1	-1	-1
801	2	167	51	57	18.2868	35	1	6	1	1	0	0	0	0	0	0	0	0	0	0	0	-1	-1	-1	0	-1	-1	-1	-1
802	1	155	55	65	22.8928	65	2	1	3	4	0	0	0	0	0	1	0	0	0	1	1	3	3	3	0	-1	-1	-1	-1
803	1	150	50	82	22.2222	80	2	1	3	2	0	0	0	0	0	0	0	0	0	1	0	3	2	3	0	-1	-1	-1	-1
804	1	165	66	57	24.2424	16	2	3	3	4	0	0	0	0	0	0	0	0	0	1	0	1	1	1	0	-1	-1	-1	-1
805	2	162	58	57	22.1003	35	3	3	1	1	0	0	0	0	0	0	0	0	0	0	0	-1	-1	-1	0	-1	-1	-1	-1
806	1	162	89	85	33.9125	90	1	1	1	1	0	0	0	0	0	0	0	0	0	1	1	3	3	3	0	-1	-1	-1	-1
807	1	169	76	57	26.6097	57	2	3	3	2	0	0	0	0	0	0	0	0	0	0	0	-1	-1	-1	0	-1	-1	-1	-1
808	2	150	61	57	27.1111	55	1	6	1	1	0	0	1	0	0	0	0	0	0	1	0	1	3	1	0	-1	-1	-1	-1
809	2	150	88	81	39.1111	80	2	1			0	0	0	0	0	0	0	0	0	1	1	3	3	3	1	0	0	0	1
810	2	160	60	65	23.4375	60	1	1			0	0	0	0	0	0	0	0	0	1	1	2	3	3	1	0	0	0	1
811	1	165	72	42	26.4463	6	3	5	3	2	0	0	0	0	0	0	0	0	0	1	1	2	3	3	0	-1	-1	-1	-1
812	1	165	66	57	24.2424	30.6	2	3	2	1	0	0	0	0	0	0	0	0	0	1	0	3	1	1	0	-1	-1	-1	-1
813	1	165	65	57	23.8751	56	3	3	2	2	0	0	0	0	0	0	0	0	0	1	0	1	1	2	0	-1	-1	-1	-1
814	1	169	66	57	23.1084	57	3	3	3	2	0	0	1	0	0	0	0	0	0	0	0	-1	-1	-1	0	-1	-1	-1	-1
815	1	160	65	70	25.3906	70	1	1			0	0	0	0	0	0	0	0	0	1	1	3	3	3	1	0	0	0	1
816	1	156	57.5	70	23.6275	70	1	1	3	2	0	0	0	0	0	0	0	0	0	1	1	3	3	3	0	-1	-1	-1	-1
817	1	168	62.5	62	22.1443	70	1	1			0	0	0	0	0	0	0	0	0	1	1	3	3	3	0	-1	-1	-1	-1
818	2	155	50	42	20.8117	10	1	4	1	1	0	0	0	0	0	0	0	0	0	0	0	-1	-1	-1	0	-1	-1	-1	-1
819	1	169	76	57	26.6097	57	2	3	3	2	0	0	0	0	0	0	0	0	0	0	0	-1	-1	-1	0	-1	-1	-1	-1
820	1	167	60	32	21.5139	32	3	5	3	2	0	0	0	0	0	0	0	0	0	0	0	-1	-1	-1	0	-1	-1	-1	-1
821	1	165	67	66	24.6097	15	2	1	3	4	1	0	0	0	0	0	0	0	0	0	0	-1	-1	-1	0	-1	-1	-1	-1
822	2	155	54	42	22.4766	20	1	2	3	1	0	0	0	0	0	0	0	0	0	0	0	-1	-1	-1	0	-1	-1	-1	-1
823	1	165	65	57	23.8751	56	3	3	2	2	0	0	0	0	0	0	0	0	0	1	0	1	1	2	0	-1	-1	-1	-1
824	2	150	46	37	20.4444	8	1	1	1	1	0	0	0	0	0	0	0	0	0	0	0	-1	-1	-1	0	-1	-1	-1	-1
825	2	156	50	24	20.5457	20	2	6	1	2	0	0	0	0	0	0	0	0	0	0	0	-1	-1	-1	0	-1	-1	-1	-1
826	1	175	76	35	24.8163	35	3	4	2	3	0	0	0	0	0	0	0	0	0	1	0	1	1	2	0	-1	-1	-1	-1
827	1	160	56	38	21.875	38	3	4	3	2	0	0	0	0	0	0	0	0	0	1	0	2	1	1	0	-1	-1	-1	-1
828	1	168	85	34	30.1162	5	3	4	3	2	0	0	0	0	0	0	0	0	0	0	0	-1	-1	-1	0	-1	-1	-1	-1
829	1	167	71	57	25.4581	33	3	3	2	1	0	1	1	0	0	0	0	0	0	1	0	3	3	1	0	-1	-1	-1	-1
830	1	168	64	65	22.6757	17	2	6	1	1	0	0	0	0	0	0	0	0	0	0	0	-1	-1	-1	0	-1	-1	-1	-1
831	2	160	44	33	17.1875	5	2	5	1	1	0	0	0	0	0	0	0	0	0	1	0	1	2	1	0	-1	-1	-1	-1
832	2	155	55	32	22.8928	31	2	1	1	1	0	0	0	0	0	0	0	0	0	0	0	-1	-1	-1	0	-1	-1	-1	-1
833	2	152	65	39	28.1337	38	2	2	1	1	0	0	0	0	0	0	0	0	0	0	0	-1	-1	-1	0	-1	-1	-1	-1
834	1	168	70.5	57	24.9787	33	3	3	2	1	0	1	1	0	0	0	0	0	0	0	0	-1	-1	-1	0	-1	-1	-1	-1
835	2	160	60	27	23.4375	26	2	1	1	1	0	0	0	0	0	0	0	0	0	0	0	-1	-1	-1	0	-1	-1	-1	-1
836	1	166	80	57	29.0318	18	2	3	3	1	0	0	1	0	0	0	0	0	0	0	0	-1	-1	-1	0	-1	-1	-1	-1
837	1	168	75	57	26.5731	29	3	3	1	2	1	0	1	0	0	0	0	0	0	1	0	2	2	2	0	-1	-1	-1	-1
838	2	157	53	57	21.5019	56	3	3	1	2	0	0	0	0	0	0	0	0	0	1	0	1	1	3	0	-1	-1	-1	-1
839	1	170	67.5	57	23.3564	43	3	3	3	2	0	0	0	0	0	0	0	0	0	1	0	1	3	1	0	-1	-1	-1	-1
840	2	155	60	38	24.974	20	2	4	1	1	0	0	0	0	0	0	0	0	0	0	0	-1	-1	-1	0	-1	-1	-1	-1
841	2	173	90	38	30.0712	38	2	1	1	1	0	0	0	0	0	0	0	0	0	0	0	-1	-1	-1	0	-1	-1	-1	-1
842	2	158	65	33	26.0375	34	2	1	1	2	0	0	0	0	0	0	0	0	0	0	0	-1	-1	-1	0	-1	-1	-1	-1
843	2	160	55	56	21.4844	8	1	1	1	1	0	0	0	0	0	0	0	0	0	1	1	2	3	2	0	-1	-1	-1	-1
844	1	165	50	28	18.3655	30	2	4	3	1	0	0	0	0	0	0	0	0	0	0	0	-1	-1	-1	0	-1	-1	-1	-1
845	1	168	75	56	26.5731	30	2	4	1	4	0	0	0	0	0	0	0	0	0	1	1	2	3	3	0	-1	-1	-1	-1
846	2	150	57	34	25.3333	2	2	4	1	1	0	0	0	0	0	0	0	0	0	0	0	-1	-1	-1	0	-1	-1	-1	-1
847	1	162	65	36	24.7676	35	2	4	3	2	0	0	0	0	0	0	0	0	0	0	0	-1	-1	-1	0	-1	-1	-1	-1
848	1	162	66	56	25.1486	40	3	3	1	1	0	0	0	0	0	0	0	0	0	1	1	2	3	2	0	-1	-1	-1	-1
849	2	157	63	37	25.5588	14	1	1	1	2	0	0	0	0	0	0	0	0	0	0	0	-1	-1	-1	0	-1	-1	-1	-1
850	2	158	60	42	24.0346	39	2	5	1	1	0	0	0	0	0	0	0	0	0	0	0	-1	-1	-1	0	-1	-1	-1	-1
851	2	150	50	23	22.2222	48	2	1	1	1	0	0	0	0	0	0	0	0	0	0	0	-1	-1	-1	0	-1	-1	-1	-1
852	2	150	50	56	22.2222	6	1	1	3	4	0	0	0	0	0	0	0	0	0	0	0	-1	-1	-1	0	-1	-1	-1	-1
853	2	155	60	56	24.974	30	1	1	1	1	0	0	0	0	0	0	0	0	0	0	0	-1	-1	-1	0	-1	-1	-1	-1
854	1	168	58	56	20.5499	56	1	1	3	4	0	0	0	0	0	0	0	0	0	1	1	3	3	3	0	-1	-1	-1	-1
855	1	167	65	40	23.3067	39	2	2	3	1	0	0	0	0	0	0	0	0	0	0	0	-1	-1	-1	0	-1	-1	-1	-1
856	1	168	72	56	25.5102	56	1	1	1	1	0	0	0	0	0	0	0	0	0	1	1	2	3	3	0	-1	-1	-1	-1
857	1	165	56	78	20.5693	78	1	1	1	2	0	0	0	0	0	0	0	0	0	0	0	-1	-1	-1	0	-1	-1	-1	-1
858	1	167	48	42	17.2111	41	1	1	3	1	0	0	0	0	0	0	0	0	0	0	0	-1	-1	-1	0	-1	-1	-1	-1
859	2	140	40	61	20.4082	45	1	1	1	1	0	0	0	0	0	0	0	0	0	0	0	-1	-1	-1	0	-1	-1	-1	-1
860	2	158	65	60	26.0375	60	1	1	1	1	0	0	0	0	0	0	0	0	0	1	0	1	2	3	0	-1	-1	-1	-1
861	2	156	45	62	18.4911	61	1	1	1	1	0	0	0	0	0	0	0	0	0	1	0	2	1	2	0	-1	-1	-1	-1
862	2	156	65	56	26.7094	55	1	1			0	0	0	0	0	0	0	0	0	1	1	3	3	3	0	-1	-1	-1	-1
863	1	172	49	76	16.563	75	1	1	1	2	0	0	0	0	0	0	0	0	0	0	0	-1	-1	-1	0	-1	-1	-1	-1
864	1	168	75	56	26.5731	56	1	1	1	4	1	0	0	0	0	0	1	0	0	0	0	-1	-1	-1	0	-1	-1	-1	-1
865	2	155	60	63	24.974	10	2	1	1	1	0	0	0	0	0	0	0	0	0	1	1	2	3	2	0	-1	-1	-1	-1
866	1	163	74	71	27.852	10	1	1	1	2	1	0	0	0	0	0	0	0	0	0	0	-1	-1	-1	0	-1	-1	-1	-1
867	1	169	67.5	56	23.6336	65	1	1			0	0	0	0	0	0	0	0	0	1	1	3	3	3	0	-1	-1	-1	-1
868	1	168	60	56	21.2585	50	1	1	3	4	0	0	0	0	0	0	0	0	0	1	0	3	3	1	0	-1	-1	-1	-1
869	1	165	60	56	22.0386	56	2	1	3	1	0	0	0	0	0	0	1	0	0	1	0	1	3	3	0	-1	-1	-1	-1
870	2	152	52	56	22.5069	50	1	1	1	1	1	0	0	0	0	0	0	0	0	0	0	-1	-1	-1	0	-1	-1	-1	-1
871	1	170	74	42	25.6055	42	2	2	3	3	1	0	1	0	0	0	0	0	0	0	0	-1	-1	-1	0	-1	-1	-1	-1
872	2	153	58	56	24.7768	66	1	1	1	1	0	0	0	0	0	0	0	0	0	0	0	-1	-1	-1	0	-1	-1	-1	-1
873	1	155	60	56	24.974	56	1	1	3	1	0	0	0	0	0	0	0	0	0	1	0	3	1	3	0	-1	-1	-1	-1
874	2	150	62.5	67	27.7778	34	2	1	1	1	1	0	1	0	0	0	0	0	0	0	0	-1	-1	-1	0	-1	-1	-1	-1
875	2	156	65	62	26.7094	35	2	1	1	1	1	0	1	0	0	0	0	0	0	0	0	-1	-1	-1	0	-1	-1	-1	-1
876	1	170	52	56	17.9931	56	1	1	3	4	0	0	0	0	0	0	0	0	0	1	0	2	1	1	0	-1	-1	-1	-1
877	1	156	50	87	20.5457	87	1	1	1	1	0	0	0	0	0	0	0	0	0	1	1	3	3	3	0	-1	-1	-1	-1
878	2	152	49	56	21.2084	30	1	1	1	1	0	0	0	0	0	0	0	0	0	1	1	3	3	3	0	-1	-1	-1	-1
879	1	175	62	61	20.2449	61	1	1	1	1	0	0	0	0	0	0	0	0	0	1	1	3	3	3	0	-1	-1	-1	-1
880	2	150	45	56	20	12	1	1	1	1	0	0	0	0	0	0	0	0	0	0	0	-1	-1	-1	0	-1	-1	-1	-1
881	1	168	60	56	21.2585	30	2	2	3	3	0	0	0	0	0	0	0	0	0	0	0	-1	-1	-1	0	-1	-1	-1	-1
882	2	153	48	27	20.5049	27	2	1	1	1	0	0	0	0	0	0	0	0	0	1	0	2	2	1	0	-1	-1	-1	-1
883	1	165	58	21	21.3039	21	2	6	1	1	0	0	0	0	0	0	0	0	0	0	0	-1	-1	-1	0	-1	-1	-1	-1
884	1	160	55	56	21.4844	67	1	1	1	2	0	0	0	0	0	0	0	0	0	0	0	-1	-1	-1	0	-1	-1	-1	-1
885	2	160	52	27	20.3125	27	2	6	1	1	0	0	0	0	0	0	0	0	0	0	0	-1	-1	-1	0	-1	-1	-1	-1
886	2	145	50	80	23.7812	80	1	1	1	1	1	0	0	0	0	0	0	0	0	0	0	-1	-1	-1	0	-1	-1	-1	-1
887	2	145	68	61	32.3424	61	1	1	1	1	0	0	0	0	0	0	0	0	0	0	0	-1	-1	-1	0	-1	-1	-1	-1
888	1	169	75	34	26.2596	34	2	6	1	1	0	0	0	0	0	0	0	0	0	0	0	-1	-1	-1	0	-1	-1	-1	-1
889	2	172	62	31	20.9573	31	2	1	1	1	0	0	0	0	0	0	0	0	0	0	0	-1	-1	-1	0	-1	-1	-1	-1
890	2	163	49	38	18.4425	15	2	5	1	1	0	0	0	0	0	0	0	0	0	0	0	-1	-1	-1	0	-1	-1	-1	-1
891	1	165	70	34	25.7117	34	2	5	3	1	0	0	0	0	0	0	0	0	0	0	0	-1	-1	-1	0	-1	-1	-1	-1
892	1	162	55	75	20.9572	75	1	1	1	1	0	0	0	0	0	0	0	0	0	0	0	-1	-1	-1	0	-1	-1	-1	-1
893	2	160	61.5	44	24.0234	24	1	1	1	1	0	0	0	0	0	0	0	0	0	0	0	-1	-1	-1	0	-1	-1	-1	-1
894	1	159	57.5	74	22.7444	74	1	6		3	0	0	0	0	0	0	0	0	0	1	0	2	1	2	0	-1	-1	-1	-1
895	1	175	65	70	21.2245	70	1	1	3	1	0	0	0	0	0	0	0	0	0	0	0	-1	-1	-1	0	-1	-1	-1	-1
896	1	165	66	20	24.2424	20	2	1	1	1	0	0	0	0	0	0	0	0	0	0	0	-1	-1	-1	0	-1	-1	-1	-1
897	1	160	55	56	21.4844	20	2	1	3	1	0	0	0	0	0	0	0	0	0	1	1	2	3	3	0	-1	-1	-1	-1
898	2	160	50	38	19.5312	18	2	1	1	1	0	0	0	0	0	0	0	0	0	0	0	-1	-1	-1	0	-1	-1	-1	-1
899	1	148	90	56	41.0884	56	1	1			0	0	0	0	0	0	0	0	0	1	1	3	3	3	1	0	0	0	1
900	1	170	65	38	22.4913	37	1	2	3	4	0	0	0	0	0	0	0	0	0	1	1	2	3	3	0	-1	-1	-1	-1
901	1	155	60	56	24.974	30	1	1	1	1	0	0	0	0	0	0	0	0	0	1	1	3	3	3	0	-1	-1	-1	-1
902	2	160	55	31	21.4844	1	1	1		1	0	0	0	0	0	0	0	0	0	0	0	-1	-1	-1	0	-1	-1	-1	-1
903	2	150	61	73	27.1111	13	1	1	1	1	0	0	0	0	0	0	0	0	0	1	1	3	3	3	0	-1	-1	-1	-1
904	2	156	60	20	24.6548	20	3	1	1	1	0	0	0	0	0	0	0	0	0	1	0	1	1	1	0	-1	-1	-1	-1
905	2	158	49	26	19.6283	26	3	2	1	1	0	0	0	0	0	0	0	0	0	1	0	1	1	1	0	-1	-1	-1	-1
906	2	162	40	56	15.2416	30	1	1	1	4	0	0	0	0	0	0	0	0	0	0	0	-1	-1	-1	0	-1	-1	-1	-1
907	2	155	60	77	24.974	57	1	1	1	1	0	0	0	0	0	0	0	0	0	0	0	-1	-1	-1	0	-1	-1	-1	-1
908	2	150	55	56	24.4444	35	1	1	1	1	0	0	0	0	0	0	0	0	0	1	1	3	3	3	0	-1	-1	-1	-1
909	1	172	51	71	17.239	72	1	1	3	1	0	0	0	0	0	0	0	0	0	0	0	-1	-1	-1	0	-1	-1	-1	-1
910	2	150	52	68	23.1111	50	1	1	1	1	0	0	0	0	0	0	0	0	0	1	0	1	2	1	0	-1	-1	-1	-1
911	1	172	58	30	19.6052	30	2	1	2	1	0	0	0	0	0	0	0	0	0	1	0	1	1	1	0	-1	-1	-1	-1
912	2	150	65	56	28.8889	54	1	1	1	1	1	0	0	0	0	0	0	0	0	0	0	-1	-1	-1	0	-1	-1	-1	-1
913	1	160	78	56	30.4688	56	1	6	2	2	0	0	0	0	0	0	0	0	0	0	0	-1	-1	-1	0	-1	-1	-1	-1
914	1	160	52	66	20.3125	65	1	1	2	2	0	0	0	0	0	0	0	0	0	0	0	-1	-1	-1	0	-1	-1	-1	-1
915	2	152	45	56	19.4771	56	1	1	1	1	0	0	0	0	0	0	0	0	0	1	0	2	1	2	0	-1	-1	-1	-1
916	2	155	49	56	20.3954	35	1	1	1	1	0	0	0	0	0	0	0	0	0	0	0	-1	-1	-1	0	-1	-1	-1	-1
917	2	168	55	56	19.487	55	1	1	1	1	0	0	0	0	0	0	0	0	0	0	0	-1	-1	-1	0	-1	-1	-1	-1
918	1	172	56	23	18.9292	23	3	1	1	1	0	0	0	0	0	0	0	0	0	0	0	-1	-1	-1	0	-1	-1	-1	-1
919	1	170	70	42	24.2215	42	2	1	3	2	0	0	0	0	0	0	0	0	0	0	0	-1	-1	-1	0	-1	-1	-1	-1
920	2	162	65	56	24.7676	55	1	1	1	1	0	0	0	0	0	0	0	0	0	1	1	2	3	3	0	-1	-1	-1	-1
921	1	166	58	71	21.048	72	1	1	1	4	1	1	1	0	0	0	0	0	0	1	0	2	1	3	0	-1	-1	-1	-1
922	1	160	50	69	19.5312	68	1	1	1	1	0	0	0	0	0	0	0	0	0	0	0	-1	-1	-1	0	-1	-1	-1	-1
923	1	162	45	72	17.1468	72	1	1	3	4	0	0	0	0	1	0	0	0	0	0	0	-1	-1	-1	0	-1	-1	-1	-1
924	2	160	55	70	21.4844	70	1	1	1	1	0	0	0	0	0	0	0	0	0	1	0	1	3	2	0	-1	-1	-1	-1
925	2	158	50	56	20.0288	31	1	1	1	1	0	0	0	0	0	0	0	0	0	0	0	-1	-1	-1	0	-1	-1	-1	-1
926	1	160	50	70	19.5312	70	1	1	3	4	1	0	0	0	0	1	0	0	0	1	0	1	3	2	0	-1	-1	-1	-1
927	1	170	50	61	17.301	61	1	1	3	4	0	0	0	0	0	0	0	0	0	1	1	3	3	3	0	-1	-1	-1	-1
928	1	168	65	25	23.03	25	2	1	3	4	0	0	0	0	0	0	0	0	0	0	0	-1	-1	-1	0	-1	-1	-1	-1
929	1	165	62	56	22.7732	55	1	1	3	2	0	0	0	0	0	0	0	0	0	0	0	-1	-1	-1	0	-1	-1	-1	-1
930	1	150	60	73	26.6667	73	1	1	1	4	0	0	0	0	0	0	0	0	0	0	0	-1	-1	-1	0	-1	-1	-1	-1
931	1	168	62	56	21.9671	56	2	1	3	4	0	0	0	0	0	0	0	0	0	1	1	2	3	2	0	-1	-1	-1	-1
932	1	168	60	31	21.2585	31	1	1	1	1	0	0	0	0	0	0	0	0	0	0	0	-1	-1	-1	0	-1	-1	-1	-1
933	2	150	70	38	31.1111	37	1	1	1	1	0	0	0	0	0	0	0	0	0	0	0	-1	-1	-1	0	-1	-1	-1	-1
934	2	150	36	65	16	65	1	1	1	1	0	0	0	0	0	0	0	0	0	0	0	-1	-1	-1	0	-1	-1	-1	-1
935	1	170	66	42	22.8374	41	1	1	3	4	0	0	0	0	0	0	0	0	0	0	0	-1	-1	-1	0	-1	-1	-1	-1
936	1	168	66	75	23.3844	75	1	1	1	4	0	0	0	0	0	0	0	0	0	0	0	-1	-1	-1	0	-1	-1	-1	-1
937	2	150	50	62	22.2222	61	1	1	3	1	0	0	0	0	0	0	0	0	0	0	0	-1	-1	-1	0	-1	-1	-1	-1
938	1	173	70	42	23.3887	42	2	1	3	4	0	0	0	0	0	0	0	0	0	0	0	-1	-1	-1	0	-1	-1	-1	-1
939	2	159	48	37	18.9866	37	2	1	3	2	0	0	0	0	0	0	0	0	0	0	0	-1	-1	-1	0	-1	-1	-1	-1
940	1	167	60	56	21.5139	55	1	2	1	1	0	0	0	0	0	0	0	0	0	1	0	1	3	3	0	-1	-1	-1	-1
941	2	155	60	56	24.974	37	1	1	1	1	1	0	0	0	0	0	0	0	0	0	0	-1	-1	-1	0	-1	-1	-1	-1
942	2	150	50	56	22.2222	40	1	1	1	1	0	0	0	0	0	0	0	0	0	0	0	-1	-1	-1	0	-1	-1	-1	-1
943	1	172	62	56	20.9573	56	2	2	1	2	0	0	0	0	0	0	0	0	0	1	1	2	3	2	1	0	0	0	1
944	1	168	87	56	30.8248	56	2	2	3	4	0	0	0	0	0	0	0	0	0	1	1	3	3	2	0	-1	-1	-1	-1
945	1	160	60	56	23.4375	56	1	4	1	1	0	0	0	0	0	0	0	0	0	0	0	-1	-1	-1	0	-1	-1	-1	-1
946	2	150	40	62	17.7778	69	1	1	1	1	0	0	0	0	0	0	0	0	0	0	0	-1	-1	-1	0	-1	-1	-1	-1
947	2	150	55.5	62	24.6667	69	1	1	1	1	0	0	0	0	0	0	0	0	0	0	0	-1	-1	-1	0	-1	-1	-1	-1
948	2	150	50	75	22.2222	74	1	1	1	1	0	0	0	0	0	0	0	0	0	0	0	-1	-1	-1	0	-1	-1	-1	-1
949	1	160	58	56	22.6562	50	1	1	3	4	1	1	0	0	0	0	0	0	0	0	0	-1	-1	-1	0	-1	-1	-1	-1
950	1	160	50	56	19.5312	50	1	1	3	4	0	0	0	0	0	0	0	0	0	0	0	-1	-1	-1	0	-1	-1	-1	-1
951	1	168	60	56	21.2585	45	1	5	1	1	0	0	0	0	0	0	0	0	0	1	0	3	1	2	0	-1	-1	-1	-1
952	2	150	50	74	22.2222	74	1	1	1	1	0	0	0	0	0	0	0	0	0	0	0	-1	-1	-1	0	-1	-1	-1	-1
953	1	158	67	60	26.8386	60	1	1	3	4	0	0	0	0	0	0	0	0	0	0	0	-1	-1	-1	0	-1	-1	-1	-1
954	2	154	63	56	26.5643	31	2	1	1	1	1	0	0	0	0	0	0	0	0	1	0	1	3	3	1	0	0	0	1
955	2	158	49	74	19.6283	73	1	1	1	1	1	0	0	0	0	0	0	0	0	0	0	-1	-1	-1	0	-1	-1	-1	-1
956	1	165	60	69	22.0386	50	1	6	3	1	1	0	0	0	0	0	0	0	0	0	0	-1	-1	-1	0	-1	-1	-1	-1
957	1	160	50	62	19.5312	62	1	1	3	3	1	0	0	0	0	0	0	0	0	1	0	3	3	1	0	-1	-1	-1	-1
958	1	167	63	56	22.5896	16	1	1	1	3	0	0	0	0	0	0	0	0	0	1	0	1	3	1	0	-1	-1	-1	-1
959	2	160	67	56	26.1719	16	1	1	1	1	0	0	0	0	0	0	0	0	0	0	0	-1	-1	-1	0	-1	-1	-1	-1
960	1	165	65	74	23.8751	73	1	1	3	4	0	0	0	0	0	0	0	0	0	0	0	-1	-1	-1	0	-1	-1	-1	-1
961	1	165	75	62	27.5482	62	1	1	3	3	1	0	0	0	0	0	0	0	0	0	0	-1	-1	-1	0	-1	-1	-1	-1
962	1	160	45	64	17.5781	63	1	1	3	1	0	0	0	0	0	0	0	0	0	0	0	-1	-1	-1	0	-1	-1	-1	-1
963	1	160	55	72	21.4844	71	1	1	3	4	0	0	0	0	0	0	0	0	0	1	1	2	3	2	0	-1	-1	-1	-1
964	1	158	65	30	26.0375	4	3	3	1	2	0	0	0	0	0	0	0	0	0	0	0	-1	-1	-1	0	-1	-1	-1	-1
965	1	172	65	43	21.9713	42	2	2	3	1	0	0	0	0	0	0	0	0	0	0	0	-1	-1	-1	0	-1	-1	-1	-1
966	1	178	75	56	23.6713	40	1	1	3	2	0	0	0	0	0	0	0	0	0	0	0	-1	-1	-1	0	-1	-1	-1	-1
967	1	157	68	70	27.5873	69	2	3	1	1	1	0	0	0	0	0	0	0	0	0	0	-1	-1	-1	0	-1	-1	-1	-1
968	1	163	51	65	19.1953	65	1	1	1	2	0	0	0	0	0	1	0	0	0	0	0	-1	-1	-1	0	-1	-1	-1	-1
969	1	162	65	61	24.7676	60	2	1	3	4	0	0	0	0	0	0	0	0	0	0	0	-1	-1	-1	0	-1	-1	-1	-1
970	2	162	56	56	21.3382	50	1	1	1	1	1	0	0	0	0	0	0	0	0	0	0	-1	-1	-1	0	-1	-1	-1	-1
971	1	160	62	73	24.2188	74	1	1	3	4	0	0	0	0	0	0	0	0	0	1	1	3	3	3	0	-1	-1	-1	-1
972	1	170	52.5	65	18.1661	66	1	1	3	4	0	0	0	0	0	0	0	0	0	0	0	-1	-1	-1	0	-1	-1	-1	-1
973	1	155	40	69	16.6493	68	1	1	2	3	0	0	0	0	0	0	0	0	0	1	0	1	2	3	0	-1	-1	-1	-1
974	1	156	50	79	20.5457	78	1	1	3	1	0	0	0	0	0	0	0	0	0	1	0	3	1	3	0	-1	-1	-1	-1
975	1	168	45	22	15.9439	21	3	3	1	1	0	0	0	0	0	0	0	0	0	0	0	-1	-1	-1	0	-1	-1	-1	-1
976	1	165	60	76	22.0386	75	1	1	3	2	0	0	0	0	0	0	0	0	0	0	0	-1	-1	-1	0	-1	-1	-1	-1
977	1	160	44	70	17.1875	69	1	1	3	4	1	0	0	0	0	0	0	0	0	1	0	1	3	3	0	-1	-1	-1	-1
978	1	170	57	65	19.7232	66	1	1	3	4	0	1	0	0	0	0	0	0	0	0	0	-1	-1	-1	0	-1	-1	-1	-1
979	1	155	48	78	19.9792	78	1	1	2	2	0	0	0	0	0	0	0	0	0	0	0	-1	-1	-1	0	-1	-1	-1	-1
980	1	162	63	81	24.0055	80	1	1	3	4	1	0	0	0	0	0	0	0	0	0	0	-1	-1	-1	0	-1	-1	-1	-1
981	2	165	55	56	20.202	35	1	1	1	1	0	0	0	0	0	0	0	0	0	0	0	-1	-1	-1	0	-1	-1	-1	-1
982	2	150	65	44	28.8889	19	1	6	1	4	0	0	0	0	0	0	0	0	0	0	0	-1	-1	-1	0	-1	-1	-1	-1
983	1	160	55	73	21.4844	72	1	1	3	3	1	0	0	0	0	0	0	0	0	0	0	-1	-1	-1	0	-1	-1	-1	-1
984	2	158	55	69	22.0317	68	1	1	1	1	1	0	0	0	0	0	0	0	0	0	0	-1	-1	-1	0	-1	-1	-1	-1
985	2	158	57	56	22.8329	56	1	1	1	1	1	1	0	0	0	0	0	0	0	1	0	2	1	3	0	-1	-1	-1	-1
986	2	163	55	21	20.7008	20	3	6	1	1	0	0	0	0	0	0	0	0	0	0	0	-1	-1	-1	0	-1	-1	-1	-1
987	2	160	110	56	42.9688	55	1	1	1	1	0	0	0	0	0	0	0	0	0	1	0	1	1	2	0	-1	-1	-1	-1
988	1	170	67.5	56	23.3564	56	2	1	3	2	0	0	0	0	0	0	0	0	0	1	0	2	2	2	0	-1	-1	-1	-1
989	2	163	57	28	21.4536	27	3	3	1	1	0	0	0	0	0	0	0	0	0	0	0	-1	-1	-1	0	-1	-1	-1	-1
990	2	163	55	21	20.7008	20	2	2	1	1	0	0	0	0	0	0	0	0	0	0	0	-1	-1	-1	0	-1	-1	-1	-1
991	1	170	65	56	22.4913	56	1	1	3	1	0	0	0	0	0	0	0	0	0	1	1	3	3	3	0	-1	-1	-1	-1
992	2	155	65	76	27.0552	78	1	1	1	2	0	0	0	0	0	0	0	0	0	1	1	2	3	3	0	-1	-1	-1	-1
993	1	170	65	75	22.4913	74	1	1	3	4	0	0	0	0	0	0	0	0	0	1	0	1	3	3	0	-1	-1	-1	-1
994	2	160	52.5	24	20.5078	23	3	6	1	1	0	0	0	0	0	0	0	0	0	0	0	-1	-1	-1	0	-1	-1	-1	-1
995	2	167	55	43	19.721	21	2	2	1	1	0	0	0	0	0	0	0	0	0	0	0	-1	-1	-1	0	-1	-1	-1	-1
996	2	160	60	65	23.4375	64	1	1	1	4	1	0	0	0	0	0	0	0	0	0	0	-1	-1	-1	0	-1	-1	-1	-1
997	1	175	60	30	19.5918	29	2	1	3	4	0	0	0	0	0	0	0	0	0	0	0	-1	-1	-1	0	-1	-1	-1	-1
998	1	165	60	34	22.0386	33	2	2	3	4	0	0	0	0	0	0	0	0	0	0	0	-1	-1	-1	0	-1	-1	-1	-1
999	2	160	60	61	23.4375	60	2	1	1	2	0	0	0	0	0	0	0	0	0	0	0	-1	-1	-1	0	-1	-1	-1	-1
1000	1	165	55	71	20.202	75	1	1	3	1	0	0	0	0	0	0	0	0	0	0	0	-1	-1	-1	0	-1	-1	-1	-1
1001	2	165	66	78	24.2424	52	1	1	1	4	0	0	0	0	0	0	0	0	0	1	0	1	1	1	0	-1	-1	-1	-1
1002	2	156	52	64	21.3675	40	1	1	1	1	0	0	0	0	0	0	0	0	0	0	0	-1	-1	-1	0	-1	-1	-1	-1
1003	2	165	60	38	22.0386	37	2	2	3	2	0	0	0	0	0	0	0	0	0	0	0	-1	-1	-1	0	-1	-1	-1	-1
1004	1	167	65	39	23.3067	38	3	4	1	1	0	0	0	0	0	0	0	0	0	0	0	-1	-1	-1	0	-1	-1	-1	-1
1005	1	162	75	26	28.578	26	2	2	3	2	0	0	0	0	0	0	0	0	0	0	0	-1	-1	-1	0	-1	-1	-1	-1
1006	2	150	55	56	24.4444	35	2	5	1	1	0	0	0	0	0	0	0	0	0	1	1	2	3	2	0	-1	-1	-1	-1
1007	2	150	50	76	22.2222	55	1	1	3	2	0	0	0	0	0	0	0	0	0	0	0	-1	-1	-1	0	-1	-1	-1	-1
1008	1	168	50	21	17.7154	21	3	6	1	2	0	0	0	0	0	0	0	0	0	0	0	-1	-1	-1	0	-1	-1	-1	-1
1009	1	170	60	42	20.7612	41	2	2	3	1	0	0	0	0	0	0	0	0	0	0	0	-1	-1	-1	0	-1	-1	-1	-1
1010	2	165	54.6	56	20.0551	50	2	6	1	1	0	0	0	0	0	0	0	0	0	1	1	2	3	3	0	-1	-1	-1	-1
1011	1	170	65	39	22.4913	38	2	3	1	1	0	0	0	0	0	0	0	0	0	0	0	-1	-1	-1	0	-1	-1	-1	-1
1012	1	165	65	65	23.8751	65	2	3	3	4	0	0	0	0	0	0	0	0	0	0	0	-1	-1	-1	0	-1	-1	-1	-1
1013	2	165	60	39	22.0386	38	2	4	1	1	0	0	0	0	0	0	0	0	0	0	0	-1	-1	-1	0	-1	-1	-1	-1
1014	1	167	60	65	21.5139	64	1	1	3	4	0	0	0	0	0	0	0	0	0	0	0	-1	-1	-1	0	-1	-1	-1	-1
1015	1	165	65	62	23.8751	61	2	1	3	1	0	0	0	0	0	0	0	0	0	0	0	-1	-1	-1	0	-1	-1	-1	-1
1016	1	167	55	56	19.721	10	2	6	3	2	0	0	0	0	0	0	0	0	0	1	0	3	1	1	0	-1	-1	-1	-1
1017	1	150	55	66	24.4444	65	1	1	3	1	0	0	0	0	0	0	0	0	0	1	0	1	3	3	0	-1	-1	-1	-1
1018	1	170	55	31	19.0311	30	2	2	3	2	0	0	0	0	0	0	0	0	0	0	0	-1	-1	-1	0	-1	-1	-1	-1
1019	2	157	50	56	20.2848	20	1	1	1	1	1	0	0	0	0	0	0	0	0	0	0	-1	-1	-1	0	-1	-1	-1	-1
1020	2	156	60	56	24.6548	56	1	1	1	1	0	0	0	0	0	0	0	0	0	0	0	-1	-1	-1	0	-1	-1	-1	-1
1021	2	165	70	26	25.7117	25	3	6	1	1	0	0	0	0	0	0	0	0	0	0	0	-1	-1	-1	0	-1	-1	-1	-1
1022	2	163	55	28	20.7008	27	3	6	1	1	0	0	0	0	0	0	0	0	0	0	0	-1	-1	-1	0	-1	-1	-1	-1
1023	1	168	65	31	23.03	30	2	6	3	4	0	0	0	0	0	0	0	0	0	0	0	-1	-1	-1	0	-1	-1	-1	-1
1024	2	151	48	32	21.0517	31	3	6	1	1	0	0	0	0	0	0	0	0	0	0	0	-1	-1	-1	0	-1	-1	-1	-1
1025	1	181	71	28	21.6721	27	3	5	1	1	0	0	0	0	0	0	0	0	0	0	0	-1	-1	-1	0	-1	-1	-1	-1
1026	1	171	65	31	22.2291	30	3	6	3	4	0	0	0	0	0	0	0	0	0	0	0	-1	-1	-1	0	-1	-1	-1	-1
1027	1	168	80	56	28.3447	55	1	1	3	4	0	0	0	0	0	0	0	0	0	1	1	3	3	3	0	-1	-1	-1	-1
1028	2	153	50	28	21.3593	27	3	6	1	1	0	0	0	0	0	0	0	0	0	0	0	-1	-1	-1	0	-1	-1	-1	-1
1029	1	182	70	26	21.1327	25	3	6	1	1	0	0	0	0	0	0	0	0	0	0	0	-1	-1	-1	0	-1	-1	-1	-1
1030	1	171	60	34	20.5191	33	3	3	3	4	0	0	0	0	0	0	0	0	0	0	0	-1	-1	-1	0	-1	-1	-1	-1
1031	2	150	60	79	26.6667	78	1	1	1	1	1	0	0	0	0	0	0	0	0	1	0	1	3	2	0	-1	-1	-1	-1
1032	2	150	71	66	31.5556	65	1	1	1	1	0	0	0	0	0	0	0	0	0	1	1	2	3	2	0	-1	-1	-1	-1
1033	1	165	57	68	20.9366	67	1	1	3	3	1	0	0	0	0	0	0	0	0	1	1	2	3	2	0	-1	-1	-1	-1
1034	2	154	54	69	22.7694	68	1	1	1	1	1	0	0	0	0	1	0	0	0	1	1	2	3	3	0	-1	-1	-1	-1
1035	2	158	57	69	22.8329	68	1	1	1	1	0	0	0	0	0	0	0	0	0	0	0	-1	-1	-1	0	-1	-1	-1	-1
1036	1	171	56	31	19.1512	30	3	6	3	4	0	0	0	0	0	0	0	0	0	0	0	-1	-1	-1	0	-1	-1	-1	-1
1037	2	156	68	56	27.9421	56	1	4	1	1	0	0	0	0	0	0	0	0	0	1	1	3	3	2	0	-1	-1	-1	-1
1038	2	161	57	56	21.9899	36	1	6	1	1	1	0	0	0	0	0	0	0	0	1	0	1	2	2	0	-1	-1	-1	-1
1039	1	167	57	30	20.4382	29	2	2	3	4	0	0	0	0	0	0	0	0	0	0	0	-1	-1	-1	0	-1	-1	-1	-1
1040	2	151	48	56	21.0517	60	1	1	1	1	1	1	0	0	0	0	0	0	0	1	0	1	1	1	0	-1	-1	-1	-1
1041	1	165	55	29	20.202	28	2	2	3	3	0	0	0	0	0	0	0	0	0	0	0	-1	-1	-1	0	-1	-1	-1	-1
1042	2	150	58	70	25.7778	30	1	1	1	1	0	0	0	0	0	0	0	0	0	0	0	-1	-1	-1	0	-1	-1	-1	-1
1043	1	169	71	63	24.8591	62	1	1	3	2	0	0	0	0	0	0	0	0	0	1	0	1	2	1	0	-1	-1	-1	-1
1044	2	154	60	79	25.2994	78	1	1	1	2	0	0	0	0	0	0	0	0	0	1	0	1	2	1	0	-1	-1	-1	-1
1045	1	159	48	56	18.9866	56	1	1	1	1	0	0	0	0	0	0	0	0	0	0	0	-1	-1	-1	0	-1	-1	-1	-1
1046	2	150	45	56	20	46	1	1	1	1	0	0	0	0	0	0	0	0	0	1	1	2	3	3	0	-1	-1	-1	-1
1047	2	164	50	28	18.5901	27	3	3	1	1	0	0	0	0	0	0	0	0	0	0	0	-1	-1	-1	0	-1	-1	-1	-1
1048	1	165	65	65	23.8751	65	1	1	3	3	0	0	0	0	0	0	0	0	0	0	0	-1	-1	-1	0	-1	-1	-1	-1
1049	1	168	71	65	25.1559	65	1	1	3	4	0	0	0	0	0	0	0	0	0	1	0	1	3	2	0	-1	-1	-1	-1
1050	1	170	68	44	23.5294	40	2	2	3	4	0	0	0	0	0	0	0	0	0	0	0	-1	-1	-1	0	-1	-1	-1	-1
1051	1	164	61	56	22.68	55	1	1	3	1	0	0	0	0	0	0	0	0	0	1	0	1	3	3	0	-1	-1	-1	-1
1052	2	155	52.5	30	21.8522	29	3	6	1	1	0	0	0	0	0	0	0	0	0	0	0	-1	-1	-1	0	-1	-1	-1	-1
1053	1	175	59	56	19.2653	30	1	1	3	4	0	0	0	0	0	0	0	0	0	0	0	-1	-1	-1	0	-1	-1	-1	-1
1054	2	152	57	56	24.6711	35	1	1	1	1	0	0	0	0	0	0	0	0	0	1	0	1	3	2	0	-1	-1	-1	-1
1055	1	165	65	56	23.8751	56	2	2	1	1	0	0	0	0	0	0	0	1	0	1	0	1	2	1	0	-1	-1	-1	-1
1056	1	165	55	56	20.202	56	2	1	1	1	0	0	0	0	0	0	0	0	0	1	0	1	2	1	0	-1	-1	-1	-1
1057	2	150	60	31	26.6667	1	3	3	1	1	0	0	0	0	0	0	0	0	0	0	0	-1	-1	-1	0	-1	-1	-1	-1
1058	1	160	57.5	30	22.4609	29	2	1	1	1	0	0	0	0	0	0	0	0	0	1	1	3	3	3	0	-1	-1	-1	-1
1059	2	155	62	56	25.8065	54	1	1	1		0	0	0	0	0	0	0	0	0	0	0	-1	-1	-1	0	-1	-1	-1	-1
1060	1	170	55	33	19.0311	32	3	6	1	1	0	0	0	0	0	0	0	0	0	0	0	-1	-1	-1	0	-1	-1	-1	-1
1061	1	160	70	43	27.3438	40	2	1	3	2	0	0	0	0	0	0	0	0	0	0	0	-1	-1	-1	0	-1	-1	-1	-1
1062	2	160	50	35	19.5312	34	1	6	1	1	0	0	0	0	0	0	1	0	0	0	0	-1	-1	-1	0	-1	-1	-1	-1
1063	1	170	70	56	24.2215	57	2	5	2	2	0	0	0	0	0	0	0	0	0	1	0	1	2	3	0	-1	-1	-1	-1
1064	2	155	70	28	29.1363	8	1	1	1	1	0	0	0	0	0	0	0	0	0	0	0	-1	-1	-1	0	-1	-1	-1	-1
1065	2	150	49	41	21.7778	41	2	5	1	1	0	0	0	0	0	0	0	0	0	0	0	-1	-1	-1	0	-1	-1	-1	-1
1066	1	163	60	56	22.5827	56	2	1	1	1	0	0	0	0	0	0	0	0	0	0	0	-1	-1	-1	0	-1	-1	-1	-1
1067	1	170	65	37	22.4913	37	2	2	3	2	0	0	0	0	0	0	0	0	0	0	0	-1	-1	-1	0	-1	-1	-1	-1
1068	2	163	55	38	20.7008	17	2	1	1	2	0	0	0	0	0	0	0	0	0	0	0	-1	-1	-1	0	-1	-1	-1	-1
1069	1	164	70	40	26.0262	40	2	1	3	2	0	0	0	0	0	0	0	0	0	0	0	-1	-1	-1	0	-1	-1	-1	-1
1070	2	160	60	56	23.4375	55	2	1	1	1	0	0	0	0	0	0	0	0	0	1	0	2	2	2	0	-1	-1	-1	-1
1071	2	154	53	56	22.3478	55	1	6	1	1	0	0	0	0	0	0	0	0	0	1	0	3	1	2	0	-1	-1	-1	-1
1072	1	172	65	32	21.9713	32	2	2	3	1	0	0	0	0	0	0	0	0	0	0	0	-1	-1	-1	0	-1	-1	-1	-1
1073	2	147	48	74	22.213	50	1	1	2	4	0	0	0	0	0	0	0	0	0	0	0	-1	-1	-1	0	-1	-1	-1	-1
1074	1	160	55	73	21.4844	73	1	1	2	3	1	0	0	0	0	0	0	0	0	0	0	-1	-1	-1	0	-1	-1	-1	-1
1075	2	160	55	33	21.4844	32	2	5	1	1	0	0	0	0	0	0	0	0	0	0	0	-1	-1	-1	0	-1	-1	-1	-1
1076	2	140	52	78	26.5306	61	1	1	1	1	1	0	0	0	0	0	0	0	0	0	0	-1	-1	-1	0	-1	-1	-1	-1
1077	1	160	52.5	71	20.5078	71	1	1	1	2	0	0	0	0	0	0	0	0	0	0	0	-1	-1	-1	0	-1	-1	-1	-1
1078	2	145	47	73	22.3543	73	1	1	1	1	0	0	0	0	0	0	0	0	0	0	0	-1	-1	-1	0	-1	-1	-1	-1
1079	1	164	58	56	21.5645	54	1	1	3	4	0	0	0	0	0	0	0	0	0	1	0	2	2	1	0	-1	-1	-1	-1
1080	2	156	63	56	25.8876	54	1	1	1	1	0	0	0	0	0	0	0	0	0	0	0	-1	-1	-1	0	-1	-1	-1	-1
1081	1	160	70	36	27.3438	36	1	2	3	4	0	0	0	0	0	0	0	0	0	0	0	-1	-1	-1	0	-1	-1	-1	-1
1082	2	159	53	20	20.9644	20	3	6	1	1	0	0	0	0	0	0	0	0	0	0	0	-1	-1	-1	0	-1	-1	-1	-1
1083	2	160	52	27	20.3125	27	3	6	1	1	0	0	0	0	0	0	0	0	0	0	0	-1	-1	-1	0	-1	-1	-1	-1
1084	2	159	62	56	24.5243	55	1	1	1	1	0	0	0	0	0	0	0	0	0	0	0	-1	-1	-1	0	-1	-1	-1	-1
1085	1	165	65	56	23.8751	55	1	1	3	4	0	0	0	0	0	0	0	0	0	0	0	-1	-1	-1	0	-1	-1	-1	-1
1086	2	160	56	56	21.875	55	1	1	1	1	0	0	0	0	0	0	0	0	0	0	0	-1	-1	-1	0	-1	-1	-1	-1
1087	1	159	68	56	26.8977	56	1	1	3	4	0	0	0	0	0	0	0	0	0	0	0	-1	-1	-1	0	-1	-1	-1	-1
1088	1	175	72	56	23.5102	56	2	2	3	4	0	0	0	0	0	0	0	0	0	1	1	2	3	2	0	-1	-1	-1	-1
1089	2	158	52	71	20.83	48	1	1	1	1	0	0	0	0	0	0	0	0	0	1	0	1	2	1	0	-1	-1	-1	-1
1090	1	163	55	79	20.7008	79	1	1	1	2	0	0	0	0	0	0	0	0	0	1	0	1	2	1	0	-1	-1	-1	-1
1091	1	165	68	56	24.977	55	1	1	1	1	1	0	0	0	0	0	0	0	0	1	0	2	2	1	0	-1	-1	-1	-1
1092	1	168	60	56	21.2585	56	2	2	2	4	0	0	0	0	0	0	1	0	0	1	1	2	3	3	0	-1	-1	-1	-1
1093	2	160	55	56	21.4844	56	1	2	1	2	0	0	0	0	0	0	0	0	0	1	1	2	3	2	0	-1	-1	-1	-1
1094	1	167	59	56	21.1553	30	2	2	3	4	0	0	0	0	0	0	0	0	0	0	0	-1	-1	-1	0	-1	-1	-1	-1
1095	2	158	55	63	22.0317	43	1	1	1	1	0	0	0	0	0	0	0	0	0	1	0	1	2	1	0	-1	-1	-1	-1
1096	2	150	59	75	26.2222	55	1	1	3	2	0	0	0	0	0	0	0	0	0	0	0	-1	-1	-1	0	-1	-1	-1	-1
1097	1	168	57	56	20.1956	30	1	2	3	4	0	0	0	0	0	0	0	0	0	0	0	-1	-1	-1	0	-1	-1	-1	-1
1098	2	158	54	56	21.6311	20	1	1	1	1	0	0	0	0	0	0	0	0	0	0	0	-1	-1	-1	0	-1	-1	-1	-1
1099	1	165	57	61	20.9366	61	2	1	3	1	0	0	0	0	0	0	0	0	0	1	1	2	3	2	0	-1	-1	-1	-1
1100	2	160	52	26	20.3125	26	3	6	1	1	0	0	0	0	0	0	0	0	0	0	0	-1	-1	-1	0	-1	-1	-1	-1
1101	1	164	56	81	20.8209	81	1	1	1	1	0	0	0	0	0	0	0	0	0	1	1	2	3	2	0	-1	-1	-1	-1
1102	2	158	56	56	22.4323	56	1	1	1	1	0	0	0	0	0	0	0	0	0	1	1	3	3	3	0	-1	-1	-1	-1
1103	1	168	70	56	24.8016	56	2	1	1	4	0	0	0	0	0	0	0	0	0	1	1	3	3	3	0	-1	-1	-1	-1
1104	2	158	60	25	24.0346	25	3	6	1	1	0	0	0	0	0	0	0	0	0	0	0	-1	-1	-1	0	-1	-1	-1	-1
1105	2	158	48	56	19.2277	35	1	1	1	1	0	0	0	0	0	0	0	0	0	0	0	-1	-1	-1	0	-1	-1	-1	-1
1106	2	157	47	56	19.0677	20	3	6	1	1	0	0	0	0	0	0	0	0	0	1	1	2	3	2	0	-1	-1	-1	-1
1107	2	159	49	42	19.3821	42	2	1	1	1	0	0	0	0	0	0	0	0	0	1	0	1	2	1	0	-1	-1	-1	-1
1108	2	160	58	56	22.6562	33	3	3	1	2	0	0	0	0	0	0	0	0	0	1	0	2	2	1	0	-1	-1	-1	-1
1109	2	153	51	69	21.7865	69	1	1	1	1	0	0	0	0	0	0	0	0	0	0	0	-1	-1	-1	0	-1	-1	-1	-1
1110	1	160	61	70	23.8281	70	1	1	2	1	0	0	0	0	0	0	0	0	0	1	0	1	3	2	0	-1	-1	-1	-1
1111	1	173	94	56	31.4077	56	3	3	3	4	0	0	0	0	0	0	0	0	0	1	1	2	3	2	0	-1	-1	-1	-1
1112	1	166	60	56	21.7738	55	2	1	1	1	0	0	0	0	0	0	0	0	0	0	0	-1	-1	-1	0	-1	-1	-1	-1
1113	1	168	58	34	20.5499	24	2	1	3	4	0	0	0	0	0	0	0	0	0	0	0	-1	-1	-1	0	-1	-1	-1	-1
1114	2	164	55	62	20.4491	62	1	1	1	1	0	0	0	0	0	0	0	0	0	1	0	1	3	1	0	-1	-1	-1	-1
1115	1	170	56	84	19.3772	84	2	1	1	1	0	0	0	0	0	0	0	0	0	1	0	1	3	3	0	-1	-1	-1	-1
1116	1	162	58	41	22.1003	41	2	1	3	2	0	0	0	0	0	0	0	0	0	1	0	1	2	1	0	-1	-1	-1	-1
1117	2	157	75	61	30.4272	61	1	1	1	1	1	0	0	0	0	0	0	0	0	1	0	1	3	1	0	-1	-1	-1	-1
1118	2	155	63	62	26.2227	61	1	1	1	1	0	0	0	0	0	0	0	0	0	1	0	1	2	1	0	-1	-1	-1	-1
1119	1	172	63	72	21.2953	72	1	1	2	1	0	0	0	0	0	0	0	0	0	1	0	2	2	2	0	-1	-1	-1	-1
1120	1	171	61	66	20.8611	65	1	1	1	1	0	0	0	0	0	0	0	0	0	1	0	1	2	1	0	-1	-1	-1	-1
1121	1	170	60	56	20.7612	30	3	3	3	2	0	0	0	0	0	0	0	0	0	1	1	2	3	2	0	-1	-1	-1	-1
1122	2	150	54	81	24	80	1	1	1	1	1	0	0	1	0	0	0	0	0	0	0	-1	-1	-1	0	-1	-1	-1	-1
1123	2	165	53	41	19.4674	40	2	2	1	1	0	0	0	0	0	0	0	0	0	0	0	-1	-1	-1	0	-1	-1	-1	-1
1124	1	170	53	38	18.3391	37	1	2	3	4	0	0	0	0	0	0	1	0	0	0	0	-1	-1	-1	0	-1	-1	-1	-1
1125	2	170	55	63	19.0311	32	1	1	1	1	1	0	0	0	0	0	0	0	0	0	0	-1	-1	-1	0	-1	-1	-1	-1
1126	1	160	60	63	23.4375	62	1	1	3	1	0	0	0	0	0	0	0	0	0	0	0	-1	-1	-1	0	-1	-1	-1	-1
1127	1	168	68	56	24.093	13	2	3	2	2	0	0	0	0	0	0	0	0	0	1	1	2	3	2	0	-1	-1	-1	-1
1128	1	166	71	56	25.7657	56	3	3	2	2	1	1	0	0	0	0	0	0	0	1	1	2	3	2	0	-1	-1	-1	-1
1129	1	166	75	56	27.2173	57	2	1	2	4	0	0	0	0	0	0	0	0	0	0	0	-1	-1	-1	0	-1	-1	-1	-1
1130	2	150	50	61	22.2222	38	1	1	1	1	0	0	0	0	0	0	0	0	0	0	0	-1	-1	-1	0	-1	-1	-1	-1
1131	1	162	66	61	25.1486	60	2	1	3	4	0	0	0	0	0	0	0	0	0	0	0	-1	-1	-1	0	-1	-1	-1	-1
1132	1	156	69	56	28.3531	56	2	3	1	2	0	0	0	0	0	0	0	0	0	0	0	-1	-1	-1	0	-1	-1	-1	-1
1133	1	170	70	55	24.2215	20	1	4	3	1	0	0	0	0	0	0	0	0	0	0	0	-1	-1	-1	0	-1	-1	-1	-1
1134	2	150	50	81	22.2222	60	1	1	1	1	0	0	0	0	0	0	0	0	0	0	0	-1	-1	-1	0	-1	-1	-1	-1
1135	2	155	48	81	19.9792	60	1	1	1	1	0	0	0	0	0	0	0	0	0	0	0	-1	-1	-1	0	-1	-1	-1	-1
1136	1	170	60	55	20.7612	22	1	4	1	1	0	0	0	0	0	0	0	0	0	1	0	2	2	3	0	-1	-1	-1	-1
1137	1	160	60	70	23.4375	69	2	3	1	1	1	0	0	0	0	0	0	0	0	0	0	-1	-1	-1	0	-1	-1	-1	-1
1138	2	153	60	24	25.6312	3	2	6	1	1	0	0	0	0	0	0	0	0	0	0	0	-1	-1	-1	0	-1	-1	-1	-1
1139	1	162	70	55	26.6728	30	3	4	3	1	1	0	0	0	0	0	0	0	0	1	1	3	3	3	0	-1	-1	-1	-1
1140	2	153	50	23	21.3593	22	3	1	1	1	0	0	0	0	0	0	0	0	0	0	0	-1	-1	-1	0	-1	-1	-1	-1
1141	1	167	65	36	23.3067	36	2	6	3	1	0	0	0	0	0	0	0	0	0	0	0	-1	-1	-1	0	-1	-1	-1	-1
1142	1	170	70	55	24.2215	55	1	5	3	4	0	0	0	0	0	0	0	0	0	0	0	-1	-1	-1	0	-1	-1	-1	-1
1143	2	158	56	55	22.4323	0.5	1	5	1	1	0	0	0	0	0	0	0	0	0	0	0	-1	-1	-1	0	-1	-1	-1	-1
1144	2	156	70	38	28.764	24	1	1	1	1	1	0	1	0	0	0	0	0	0	1	0	1	1	1	0	-1	-1	-1	-1
1145	2	150	50	55	22.2222	35	1	1	1	2	0	0	0	0	0	0	0	0	0	1	1	3	3	3	0	-1	-1	-1	-1
1146	2	160	48	55	18.75	36	1	1	1	1	0	0	0	0	0	0	0	0	0	1	1	3	3	3	0	-1	-1	-1	-1
1147	2	144	40	80	19.2901	80	1	1	1	1	0	0	0	0	0	0	0	0	0	1	0	1	3	3	0	-1	-1	-1	-1
1148	1	162	60	55	22.8624	55	1	1	1	1	0	0	0	0	0	0	0	0	0	1	0	1	3	2	0	-1	-1	-1	-1
1149	2	155	47.5	30	19.7711	30	2	6	1	1	0	0	0	0	0	0	0	0	0	0	0	-1	-1	-1	0	-1	-1	-1	-1
1150	2	150	40	55	17.7778	55	1	1	1	1	1	0	0	0	0	0	0	0	0	1	1	3	3	3	0	-1	-1	-1	-1
1151	1	158	65	55	26.0375	53	1	1	2	4	0	0	0	0	0	0	0	0	0	1	1	3	3	3	0	-1	-1	-1	-1
1152	2	158	60	55	24.0346	55	2	6	1	2	0	0	0	0	0	0	0	0	0	0	0	-1	-1	-1	0	-1	-1	-1	-1
1153	1	152	56	55	24.2382	55	1	1	1	1	0	0	0	1	0	0	0	0	0	1	0	2	3	1	0	-1	-1	-1	-1
1154	1	160	45	55	17.5781	15	1	2	1	1	0	0	0	0	0	0	1	0	0	1	0	2	3	1	0	-1	-1	-1	-1
1155	2	158	55	55	22.0317	30	2	1	1	1	1	1	0	0	0	0	0	0	0	1	1	3	3	3	0	-1	-1	-1	-1
1156	1	165	46	84	16.8962	84	1	1	3	1	0	1	0	0	0	0	0	0	0	0	0	-1	-1	-1	0	-1	-1	-1	-1
1157	2	148	45	76	20.5442	76	1	1	1	1	0	0	0	0	0	0	0	0	0	1	0	1	3	3	0	-1	-1	-1	-1
1158	1	162	53	90	20.1951	89	1	1	1	1	0	0	0	0	0	0	0	0	0	1	0	2	3	1	0	-1	-1	-1	-1
1159	2	148	40	55	18.2615	40	1	1	3	4	0	0	0	0	0	0	0	0	0	1	1	3	3	3	0	-1	-1	-1	-1
1160	1	165	72	60	26.4463	60	2	3	3	1	0	0	0	0	0	0	0	0	0	1	1	2	3	3	0	-1	-1	-1	-1
1161	2	166	45	18	16.3304	18	3	6	1	1	0	0	0	0	0	0	0	0	0	1	0	1	3	1	0	-1	-1	-1	-1
1162	2	147	54	44	24.9896	23	1	1	1	1	0	0	0	0	0	0	0	0	0	1	1	2	3	3	0	-1	-1	-1	-1
1163	1	168	60	55	21.2585	50	2	4	2	4	0	0	0	0	0	0	0	0	0	0	0	-1	-1	-1	0	-1	-1	-1	-1
1164	1	165	44	75	16.1616	75	1	1	3	1	1	0	0	0	0	0	0	0	0	1	1	2	3	3	0	-1	-1	-1	-1
1165	1	154	46	73	19.3962	73	1	1	1	1	0	0	0	0	0	0	0	0	0	1	1	2	3	3	0	-1	-1	-1	-1
1166	2	158	70	55	28.0404	8	1	6	1	1	0	0	0	0	0	0	0	0	0	0	0	-1	-1	-1	0	-1	-1	-1	-1
1167	2	158	57	37	22.8329	18	2	6	1	1	0	0	0	0	0	0	0	0	0	1	0	1	2	1	0	-1	-1	-1	-1
1168	2	155	61	71	25.3902	74	1	1	1	1	1	0	0	0	0	0	0	0	0	1	0	1	3	3	0	-1	-1	-1	-1
1169	2	154	62	60	26.1427	46	1	1	1	1	1	0	1	0	1	0	1	0	0	0	0	-1	-1	-1	0	-1	-1	-1	-1
1170	2	150	45	76	20	76	1	1	1	1	1	0	0	0	0	0	0	0	0	1	0	1	3	1	0	-1	-1	-1	-1
1171	2	153	64.5	55	27.5535	55	1	1	1	2	0	0	0	0	0	0	0	0	0	1	1	3	3	3	0	-1	-1	-1	-1
1172	2	153	46	55	19.6506	30	1	1	1	1	0	0	0	0	0	0	0	0	0	1	0	2	1	2	0	-1	-1	-1	-1
1173	2	158	60	30	24.0346	30	2	1	1	1	0	0	0	0	0	0	0	0	0	0	0	-1	-1	-1	0	-1	-1	-1	-1
1174	2	162	62	80	23.6244	55	1	1	1	1	0	0	0	0	0	0	0	0	0	1	1	2	3	3	0	-1	-1	-1	-1
1175	1	175	62	22	20.2449	22	1	1	3	1	0	0	0	0	0	0	0	0	0	1	0	1	1	1	0	-1	-1	-1	-1
1176	2	165	55	55	20.202	36	1	1	1	1	0	0	0	0	0	0	1	0	0	1	0	2	1	2	0	-1	-1	-1	-1
1177	1	165	62	70	22.7732	70	1	1	3		0	0	0	0	0	0	0	0	0	1	1	2	3	3	0	-1	-1	-1	-1
1178	1	168	64	55	22.6757	50	2	1	2		0	0	0	0	0	0	0	0	0	0	0	-1	-1	-1	0	-1	-1	-1	-1
1179	1	160	56.5	39	22.0703	39	2	1	3	4	0	0	0	0	0	0	0	0	0	1	1	3	3	3	0	-1	-1	-1	-1
1180	2	140	53	55	27.0408	55	1	4	1	1	0	0	0	0	0	0	0	0	0	0	0	-1	-1	-1	0	-1	-1	-1	-1
1181	2	146	38.8	68	18.2023	68	1	1	1	1	1	1	0	0	0	0	0	0	0	1	0	1	3	3	0	-1	-1	-1	-1
1182	2	155	62	68	25.8065	50	1	1	1	1	1	0	0	0	0	0	0	0	0	1	1	2	3	3	0	-1	-1	-1	-1
1183	1	170	75	66	25.9516	66	2	1	2	4	0	0	0	0	0	0	0	0	0	1	1	2	3	3	0	-1	-1	-1	-1
1184	2	165	47	70	17.2635	50	1	1	1	1	0	0	0	0	0	0	0	0	0	1	1	2	3	3	0	-1	-1	-1	-1
1185	2	165	72	69	26.4463	52	1	1	1	1	1	1	0	0	0	0	0	0	0	1	0	2	3	1	0	-1	-1	-1	-1
1186	1	166	51	75	18.5078	75	1	1	3	3	0	0	0	0	0	0	0	0	0	1	1	2	3	3	0	-1	-1	-1	-1
1187	2	158	46	84	18.4265	67	1	1	1	1	1	0	0	0	0	0	0	0	0	1	1	2	3	3	0	-1	-1	-1	-1
1188	2	158	53	67	21.2306	67	1	1	1	1	0	0	0	0	0	1	0	0	0	1	0	1	3	3	0	-1	-1	-1	-1
1189	1	170	70	55	24.2215	55	1	1	1	1	1	0	1	0	0	0	0	0	0	0	0	-1	-1	-1	0	-1	-1	-1	-1
1190	1	170	60.2	25	20.8304	25	3	6	1	1	0	0	0	0	0	0	0	0	0	1	0	1	3	2	0	-1	-1	-1	-1
1191	2	150	37.9	18	16.8444	18	2	6	1	1	0	0	0	0	0	0	0	0	0	1	1	3	3	3	0	-1	-1	-1	-1
1192	2	157	54	64	21.9076	64	1	1	1	1	0	0	0	0	0	0	0	0	0	0	0	-1	-1	-1	0	-1	-1	-1	-1
1193	2	158	50	55	20.0288	55	1	1	1	1	0	0	0	0	0	0	0	0	0	1	1	3	3	3	0	-1	-1	-1	-1
1194	1	160	59	74	23.0469	74	1	1	1	1	0	0	0	0	0	0	0	0	0	1	1	2	3	3	0	-1	-1	-1	-1
1195	2	155	40	86	16.6493	67	1	1	1	1	1	0	0	0	0	0	0	0	0	1	0	2	3	1	0	-1	-1	-1	-1
1196	2	158	50	27	20.0288	26	3	3	1	1	0	0	0	0	0	0	0	0	0	0	0	-1	-1	-1	0	-1	-1	-1	-1
1197	1	170	57	39	19.7232	39	2	6	3	3	0	0	0	0	0	0	0	0	0	0	0	-1	-1	-1	0	-1	-1	-1	-1
1198	1	178	60	20	18.937	18	3	6	1	1	0	0	0	0	0	0	0	0	0	0	0	-1	-1	-1	0	-1	-1	-1	-1
1199	2	150	70	55	31.1111	55	1	1	1	1	1	0	1	0	0	0	0	0	0	0	0	-1	-1	-1	0	-1	-1	-1	-1
1200	2	158	61	64	24.4352	74	1	1	1	1	0	0	0	0	0	0	0	0	0	1	0	1	2	1	0	-1	-1	-1	-1
1201	2	150	35	78	15.5556	78	1	1	1	1	0	0	0	0	0	0	0	0	0	0	0	-1	-1	-1	0	-1	-1	-1	-1
1202	1	161	60	73	23.1473	73	2	1	1	3	1	0	0	0	0	0	0	0	0	0	0	-1	-1	-1	0	-1	-1	-1	-1
1203	1	160	50	55	19.5312	55	1	2	3	4	0	0	0	0	0	0	0	0	0	0	0	-1	-1	-1	0	-1	-1	-1	-1
1204	2	158	55	55	22.0317	54	1	1	1	1	0	0	0	0	0	0	0	0	0	0	0	-1	-1	-1	0	-1	-1	-1	-1
1205	1	169	75	60	26.2596	60	1	1	1	1	0	0	0	0	0	0	0	0	0	1	1	2	3	3	0	-1	-1	-1	-1
1206	2	150	50	74	22.2222	74	1	1	1	1	0	0	0	0	0	0	0	0	0	0	0	-1	-1	-1	0	-1	-1	-1	-1
1207	1	159	68.5	65	27.0954	65	2	1	2	2	0	0	0	0	0	0	0	0	0	1	1	2	3	3	0	-1	-1	-1	-1
1208	2	155	40	68	16.6493	68	1	1	1	1	0	0	0	0	0	0	0	0	0	0	0	-1	-1	-1	0	-1	-1	-1	-1
1209	1	167	55	55	19.721	45	1	1	1	1	0	0	0	0	0	0	0	0	0	0	0	-1	-1	-1	0	-1	-1	-1	-1
1210	2	161	53	55	20.4467	55	1	1	1	1	0	0	0	0	0	0	0	0	0	1	1	2	3	3	0	-1	-1	-1	-1
1211	1	164	80	29	29.7442	29	3	6	3	2	0	0	0	0	0	0	0	0	0	1	1	2	3	2	0	-1	-1	-1	-1
1212	1	172	74	29	25.0135	2	3	6	3	2	0	0	0	0	0	0	0	0	0	1	1	2	3	2	0	-1	-1	-1	-1
1213	2	150	60	55	26.6667	18	1	4	1	1	0	0	0	0	0	0	0	0	0	0	0	-1	-1	-1	0	-1	-1	-1	-1
1214	1	160	50	55	19.5312	55	1	1	2	3	0	0	0	0	0	0	0	0	0	0	0	-1	-1	-1	0	-1	-1	-1	-1
1215	1	170	63	55	21.7993	54	1	1	3	3	0	0	0	0	0	0	0	0	0	1	1	3	3	3	0	-1	-1	-1	-1
1216	2	160	70	42	27.3438	41	1	1	1	1	0	0	0	0	0	0	0	0	0	1	1	3	3	3	0	-1	-1	-1	-1
1217	1	170	68	68	23.5294	68	1	1	3	1	0	0	0	0	0	0	0	0	0	1	1	2	3	3	0	-1	-1	-1	-1
1218	1	160	55	32	21.4844	32	1	1	3	3	0	0	0	0	0	0	0	0	0	1	0	2	1	3	0	-1	-1	-1	-1
1219	2	149	57	60	25.6745	60	2	6		2	0	0	0	0	0	0	0	0	0	0	0	-1	-1	-1	0	-1	-1	-1	-1
1220	1	165	79	38	29.0174	35	3	3	2	2	0	0	0	0	0	0	0	0	0	1	1	2	3	3	0	-1	-1	-1	-1
1221	2	154	60	55	25.2994	5	2	1	1	1	0	0	0	0	0	0	0	0	0	1	0	3	1	3	0	-1	-1	-1	-1
1222	2	153	65	55	27.7671	53	1	1	1	1	0	0	0	0	0	0	0	0	0	0	0	-1	-1	-1	0	-1	-1	-1	-1
1223	1	175	60	55	19.5918	53	1	1	3	1	0	0	0	0	0	0	0	0	0	0	0	-1	-1	-1	0	-1	-1	-1	-1
1224	1	178	64	22	20.1995	22	3	3	1	2	0	0	0	0	0	0	0	0	0	1	1	2	3	3	0	-1	-1	-1	-1
1225	2	152	52	38	22.5069	16	1	6	1	1	0	0	0	0	0	0	0	0	0	0	0	-1	-1	-1	0	-1	-1	-1	-1
1226	1	160	64	55	25	53	2	6		2	0	0	0	0	0	0	0	0	0	1	0	1	3	3	0	-1	-1	-1	-1
1227	2	150	48	55	21.3333	55	2	5	1	1	0	0	0	0	0	0	0	0	0	1	1	3	3	3	0	-1	-1	-1	-1
1228	2	164	69	36	25.6544	36	1	6	1	1	0	0	0	0	0	0	0	0	0	0	0	-1	-1	-1	0	-1	-1	-1	-1
1229	1	165	55	55	20.202	35	2	4	3	4	0	0	0	0	0	0	0	0	0	1	0	2	3	1	0	-1	-1	-1	-1
1230	2	160	70	55	27.3438	16	1	1	1	1	1	1	0	0	0	0	0	0	0	1	1	3	3	3	0	-1	-1	-1	-1
1231	2	162	61.5	55	23.4339	17	1	4	1	1	0	0	0	0	0	0	0	0	0	0	0	-1	-1	-1	0	-1	-1	-1	-1
1232	1	172	77	55	26.0276	10	1	4	3	4	1	0	0	0	0	0	0	0	0	0	0	-1	-1	-1	0	-1	-1	-1	-1
1233	2	150	46	31	20.4444	31	2	5	1	1	0	0	0	0	0	0	0	0	0	0	0	-1	-1	-1	0	-1	-1	-1	-1
1234	1	160	60	55	23.4375	18	2	1	2	2	0	0	0	0	0	0	0	0	0	1	0	2	2	3	0	-1	-1	-1	-1
1235	2	168	90	40	31.8878	18	3	6	1	1	0	0	0	0	0	0	0	0	0	0	0	-1	-1	-1	0	-1	-1	-1	-1
1236	2	157	50	38	20.2848	16	2	2	1	1	0	0	0	0	0	0	0	0	0	0	0	-1	-1	-1	0	-1	-1	-1	-1
1237	1	168	60	40	21.2585	40	2	2	1	1	0	0	0	0	0	0	0	0	0	0	0	-1	-1	-1	0	-1	-1	-1	-1
1238	1	170	65	36	22.4913	36	2	2	2	1	0	0	0	0	0	0	0	0	0	0	0	-1	-1	-1	0	-1	-1	-1	-1
1239	2	150	50	55	22.2222	30	1	4	1	1	0	0	0	0	0	0	0	0	0	0	0	-1	-1	-1	0	-1	-1	-1	-1
1240	1	161	59	70	22.7615	70	1	1	3	1	0	0	0	0	0	0	0	0	0	1	1	3	3	3	0	-1	-1	-1	-1
1241	1	162	65	36	24.7676	36	2	2	2	1	0	0	0	0	0	0	0	0	0	0	0	-1	-1	-1	0	-1	-1	-1	-1
1242	2	161	50	55	19.2894	50	1	1	1	1	0	0	0	0	0	0	0	0	0	1	0	1	3	2	0	-1	-1	-1	-1
1243	2	161	49	34	18.9036	16	2	2	1	1	0	0	0	0	0	0	0	0	0	0	0	-1	-1	-1	0	-1	-1	-1	-1
1244	1	158	55	55	22.0317	55	1	1	1	4	0	0	0	0	0	0	0	0	0	1	1	2	3	3	0	-1	-1	-1	-1
1245	1	164	58	61	21.5645	60	2	1	3	2	0	0	0	0	0	0	0	0	0	0	0	-1	-1	-1	0	-1	-1	-1	-1
1246	2	152	49	35	21.2084	35	2	5	1	1	0	0	0	0	0	0	0	0	0	0	0	-1	-1	-1	0	-1	-1	-1	-1
1247	1	170	64	55	22.1453	56	2	1	1	1	0	0	0	0	0	0	0	0	0	1	0	1	1	1	0	-1	-1	-1	-1
1248	1	169	57	55	19.9573	55.4	1	6	1	2	0	0	0	0	0	0	0	0	0	1	1	3	3	3	0	-1	-1	-1	-1
1249	2	158	53	55	21.2306	55.4	1	6	1	1	1	0	0	0	0	0	0	0	0	1	1	2	3	3	0	-1	-1	-1	-1
1250	2	152	52	39	22.5069	5	2	5	1	1	0	0	0	0	0	0	0	0	0	1	1	2	3	3	0	-1	-1	-1	-1
1251	1	160	60	55	23.4375	15	2	4	1	2	1	0	0	0	0	0	0	0	0	0	0	-1	-1	-1	0	-1	-1	-1	-1
1252	2	160	50	55	19.5312	10	1	6	1	2	0	0	0	0	0	0	0	0	0	1	0	2	1	1	0	-1	-1	-1	-1
1253	2	157	54.3	55	22.0293	20	2	6	1	1	0	0	1	0	0	0	0	0	0	1	1	2	3	3	0	-1	-1	-1	-1
1254	2	152	55	55	23.8054	40	1	2	1	1	1	0	0	0	0	0	0	0	0	1	1	3	3	2	0	-1	-1	-1	-1
1255	1	170	65	24	22.4913	23	3	6	1	2	0	0	0	0	0	0	0	0	0	0	0	-1	-1	-1	0	-1	-1	-1	-1
1256	1	170	70	42	24.2215	42	2	6	3	1	0	0	0	0	0	0	0	0	0	0	0	-1	-1	-1	0	-1	-1	-1	-1
1257	1	169	74	73	25.9095	73	1	1	3	1	0	0	0	0	0	0	0	0	0	1	1	2	3	3	0	-1	-1	-1	-1
1258	1	170	60	25	20.7612	9	2	1	3	1	0	0	0	0	0	0	0	0	0	1	0	2	1	2	0	-1	-1	-1	-1
1259	2	145	62.5	61	29.7265	60	2	1	1	1	1	0	0	0	0	0	0	0	0	1	0	3	3	1	0	-1	-1	-1	-1
1260	2	158	107	55	42.8617	65	2	5	1	1	0	0	0	0	0	0	0	0	0	1	1	3	3	3	0	-1	-1	-1	-1
1261	2	163	60	25	22.5827	25	2	6	1	1	0	0	0	0	0	0	0	0	0	0	0	-1	-1	-1	0	-1	-1	-1	-1
1262	2	146	50	75	23.4566	76	1	1	1	1	0	0	0	0	0	0	1	0	0	1	0	1	3	1	0	-1	-1	-1	-1
1263	1	170	50	78	17.301	78	1	1	2	3	0	0	0	0	0	0	0	0	0	0	0	-1	-1	-1	0	-1	-1	-1	-1
1264	2	160	60	41	23.4375	41	1	2	1	1	0	1	0	0	0	0	0	0	0	1	1	3	3	3	0	-1	-1	-1	-1
1265	2	157	50	55	20.2848	20	2	6	1	1	0	0	0	0	0	0	0	0	0	1	0	3	2	1	0	-1	-1	-1	-1
1266	1	181	65	31	19.8407	31	2	2	3	2	0	0	0	0	0	0	0	0	0	0	0	-1	-1	-1	0	-1	-1	-1	-1
1267	1	170	62	55	21.4533	50	1	1	3	4	0	0	1	0	0	0	0	0	0	1	0	3	3	1	0	-1	-1	-1	-1
1268	2	156	62	70	25.4767	69	1	1	1	1	0	0	0	0	0	0	0	0	0	0	0	-1	-1	-1	0	-1	-1	-1	-1
1269	2	162	53	55	20.1951	55	1	1	1	1	0	0	0	0	0	0	0	0	0	1	1	3	3	3	0	-1	-1	-1	-1
1270	2	150	42	82	18.6667	83	1	1			0	0	0	0	0	0	0	0	0	0	0	-1	-1	-1	0	-1	-1	-1	-1
1271	2	155	60	90	24.974	74	1	1			1	0	0	0	0	0	0	0	0	0	0	-1	-1	-1	0	-1	-1	-1	-1
1272	1	158	50	73	20.0288	75	1	1	1	1	1	0	0	0	0	1	0	0	0	0	0	-1	-1	-1	0	-1	-1	-1	-1
1273	1	160	50	77	19.5312	78	1	1	1	1	1	0	0	0	0	0	0	0	0	0	0	-1	-1	-1	0	-1	-1	-1	-1
1274	2	158	51	74	20.4294	75	1	1	2	1	1	0	0	0	0	0	0	0	0	0	0	-1	-1	-1	0	-1	-1	-1	-1
1275	1	150	40	55	17.7778	55	1	6	1	1	0	0	0	0	0	0	0	0	0	0	0	-1	-1	-1	0	-1	-1	-1	-1
1276	2	156	66	79	27.1203	35	1	1	3	4	0	0	0	0	0	0	0	0	0	0	0	-1	-1	-1	0	-1	-1	-1	-1
1277	1	160	60	69	23.4375	5	2	1	3	4	0	0	0	0	0	0	0	0	0	0	0	-1	-1	-1	0	-1	-1	-1	-1
1278	2	150	48	92	21.3333	25	1	1	3	1	0	0	0	0	0	0	0	0	0	1	1	3	3	3	0	-1	-1	-1	-1
1279	1	168	70	32	24.8016	20	2	6	1	2	0	0	0	0	0	0	0	0	0	1	0	1	2	2	0	-1	-1	-1	-1
1280	2	150	50	78	22.2222	30	1	1	1	1	1	0	0	0	0	0	1	0	0	1	0	1	2	2	0	-1	-1	-1	-1
1281	2	148	52	75	23.74	12	2	3	1	1	1	0	1	0	1	0	0	0	0	0	0	-1	-1	-1	0	-1	-1	-1	-1
1282	1	160	60	60	23.4375	22	1	6	3	1	0	0	0	0	0	0	0	0	0	1	0	2	1	3	0	-1	-1	-1	-1
1283	1	175	70	70	22.8571	3	1	1	2	3	1	0	1	0	0	1	0	0	0	0	0	-1	-1	-1	0	-1	-1	-1	-1
1284	2	158	57	55	22.8329	11.1	2	1	1	2	0	0	0	0	0	0	0	0	0	1	0	1	1	1	0	-1	-1	-1	-1
1285	2	158	52	42	20.83	3	2	5	1	1	0	0	0	0	0	0	0	0	0	1	0	1	2	3	0	-1	-1	-1	-1
1286	1	168	64	55	22.6757	20	1	1	3	4	0	0	0	0	0	0	0	0	0	0	0	-1	-1	-1	0	-1	-1	-1	-1
1287	1	168	63	62	22.3214	15	2	6	3	3	1	0	0	0	0	0	0	0	0	0	0	-1	-1	-1	0	-1	-1	-1	-1
1288	1	160	50	55	19.5312	55	1	1	1	1	0	0	0	0	0	0	0	0	0	1	0	2	1	3	0	-1	-1	-1	-1
1289	1	162	56	55	21.3382	25	3	4	1	1	0	0	0	0	0	0	0	0	0	1	1	3	3	3	0	-1	-1	-1	-1
1290	1	165	64	35	23.5078	18	2	4	1	4	0	0	0	0	0	0	0	0	0	0	0	-1	-1	-1	0	-1	-1	-1	-1
1291	1	168	80	55	28.3447	54	2	6	3	1	0	0	0	0	0	0	0	0	0	1	0	1	2	1	0	-1	-1	-1	-1
1292	1	168	50	71	17.7154	70	1	1	3	1	0	0	0	0	0	0	0	0	0	0	0	-1	-1	-1	0	-1	-1	-1	-1
1293	2	160	50	55	19.5312	55	2	6		1	0	0	0	0	0	0	0	0	0	0	0	-1	-1	-1	0	-1	-1	-1	-1
1294	1	160	45	76	17.5781	60	1	1	3	3	0	0	0	0	0	0	0	0	0	0	0	-1	-1	-1	0	-1	-1	-1	-1
1295	2	162	62.5	55	23.815	18	2	1			0	0	1	0	0	0	0	0	0	0	0	-1	-1	-1	0	-1	-1	-1	-1
1296	1	170	55	80	19.0311	80	1	1	2	3	0	0	0	0	0	0	0	0	0	0	0	-1	-1	-1	0	-1	-1	-1	-1
1297	1	159	59	55	23.3377	55	1	1	2	1	0	0	0	0	0	0	0	0	0	0	0	-1	-1	-1	0	-1	-1	-1	-1
1298	2	153	60	55	25.6312	54	1	1	1	1	0	0	0	0	0	0	0	0	0	0	0	-1	-1	-1	0	-1	-1	-1	-1
1299	1	150	50	66	22.2222	66	2	1	3	4	1	0	0	0	0	0	0	0	0	1	1	3	3	3	0	-1	-1	-1	-1
1300	1	172	58	55	19.6052	54	2	1	3	4	0	0	0	0	0	0	0	0	0	0	0	-1	-1	-1	0	-1	-1	-1	-1
1301	2	158	69	41	27.6398	18	2	1	1	1	0	0	0	0	0	0	0	0	0	0	0	-1	-1	-1	0	-1	-1	-1	-1
1302	1	168	80	36	28.3447	30	2	1	3	4	0	0	0	0	0	0	0	0	0	0	0	-1	-1	-1	0	-1	-1	-1	-1
1303	1	163	49	65	18.4425	68	1	1	3	4	0	0	0	0	0	0	0	0	0	0	0	-1	-1	-1	0	-1	-1	-1	-1
1304	1	168	80	36	28.3447	37	1	1	1	2	0	0	0	0	0	0	0	0	0	0	0	-1	-1	-1	0	-1	-1	-1	-1
1305	1	168	63	55	22.3214	55	1	6	3	1	0	0	0	0	0	0	0	0	0	1	0	1	2	2	0	-1	-1	-1	-1
1306	1	173	55	29	18.3768	29	2	6	1	1	0	0	0	0	0	0	0	0	0	1	0	2	1	3	0	-1	-1	-1	-1
1307	1	160	51	70	19.9219	70	1	1	3	4	0	0	0	0	0	0	0	0	0	0	0	-1	-1	-1	0	-1	-1	-1	-1
1308	1	167	66	55	23.6652	54	2	6	1	1	0	0	0	0	0	0	0	0	0	1	0	1	3	3	0	-1	-1	-1	-1
1309	2	165	56	55	20.5693	30	1	1	1	1	0	0	0	0	0	0	0	0	0	0	0	-1	-1	-1	0	-1	-1	-1	-1
1310	1	170	60	55	20.7612	54	1	1	3	1	0	0	0	0	0	0	0	0	0	1	1	3	3	3	0	-1	-1	-1	-1
1311	1	165	72.5	38	26.6299	30	1	1	1	1	0	0	0	0	0	0	0	0	0	1	1	3	3	3	0	-1	-1	-1	-1
1312	1	160	65	67	25.3906	67	1	1	3	4	0	0	0	0	0	0	0	0	0	1	1	3	3	3	0	-1	-1	-1	-1
1313	1	168	84	43	29.7619	43	2	1	3	1	0	0	0	0	0	0	0	0	0	1	0	3	1	3	0	-1	-1	-1	-1
1314	2	167	51	31	18.2868	7	3	5	1	1	0	0	0	0	0	0	0	0	0	1	1	2	3	2	0	-1	-1	-1	-1
1315	1	160	55	55	21.4844	54	1	1	3	3	0	0	0	0	0	0	0	0	0	1	1	2	3	3	0	-1	-1	-1	-1
1316	1	169	65	30	22.7583	20	3	1	1	2	0	0	0	0	0	0	0	0	0	1	1	2	3	3	0	-1	-1	-1	-1
1317	1	158	70	62	28.0404	62	1	2	1	4	1	0	0	0	0	0	0	0	0	1	1	2	3	3	0	-1	-1	-1	-1
1318	2	150	55	55	24.4444	54	1	1	1	1	0	1	0	0	0	0	0	0	0	1	1	2	3	3	0	-1	-1	-1	-1
1319	2	155	60	55	24.974	45	1	1	1		0	0	0	0	0	0	0	0	0	0	0	-1	-1	-1	0	-1	-1	-1	-1
1320	1	140	35	85	17.8571	85	1	1	3	4	0	0	0	0	0	0	0	0	0	1	0	1	3	3	0	-1	-1	-1	-1
1321	1	161	53	79	20.4467	79	1	1	1	1	1	0	0	0	0	0	0	0	0	1	1	2	3	3	0	-1	-1	-1	-1
1322	1	165	62	44	22.7732	45	1	1	3	1	0	0	0	0	0	0	0	0	0	1	1	3	3	3	0	-1	-1	-1	-1
1323	1	163	54	82	20.3244	82	1	1	1	1	0	0	0	0	0	0	0	0	0	1	1	2	3	3	0	-1	-1	-1	-1
1324	1	162	50	55	19.052	55	1	1	3	3	0	0	0	0	0	0	0	0	0	1	0	1	1	1	0	-1	-1	-1	-1
1325	1	168	61	40	21.6128	40	2	5	3	2	0	0	0	0	0	0	0	0	0	1	1	2	3	3	0	-1	-1	-1	-1
1326	1	182	88	60	26.5668	10	3	5	1	4	1	0	0	0	0	0	0	0	0	0	0	-1	-1	-1	0	-1	-1	-1	-1
1327	1	175	78	23	25.4694	18	3	6	1	1	0	0	0	0	0	0	0	0	0	1	0	1	1	1	0	-1	-1	-1	-1
1328	2	163	52	30	19.5717	29	3	3	1	1	0	0	0	0	0	0	0	0	0	1	1	2	3	3	0	-1	-1	-1	-1
1329	2	158	57	62	22.8329	61	2	4	1	1	0	0	0	0	0	0	0	0	0	0	0	-1	-1	-1	0	-1	-1	-1	-1
1330	2	156	54	68	22.1893	30	1	6	1	1	0	0	0	0	0	0	0	0	0	1	0	1	2	2	0	-1	-1	-1	-1
1331	2	158	60	29	24.0346	28	3	5	1	1	0	0	0	0	0	0	0	0	0	0	0	-1	-1	-1	0	-1	-1	-1	-1
1332	1	174	75	67	24.7721	45	2	3	2	1	0	0	0	0	0	0	0	0	0	1	1	2	3	2	0	-1	-1	-1	-1
1333	2	157	49	38	19.8791	6	3	3	1	1	0	0	0	0	0	0	0	0	0	1	1	3	3	3	0	-1	-1	-1	-1
1334	1	160	60	55	23.4375	34	2	1	3	4	0	0	0	0	0	0	0	0	0	0	0	-1	-1	-1	0	-1	-1	-1	-1
1335	1	171	62	55	21.2031	54	1	1	1	1	0	0	0	0	0	0	0	0	0	1	1	3	3	3	0	-1	-1	-1	-1
1336	1	155	62	55	25.8065	53	1	1	3	4	0	0	0	0	0	0	0	0	0	0	0	-1	-1	-1	0	-1	-1	-1	-1
1337	1	160	62	55	24.2188	55	1	1	1	1	0	0	0	0	0	0	0	0	0	1	0	1	1	2	0	-1	-1	-1	-1
1338	2	158	46	27	18.4265	8	3	6	1	1	0	0	0	0	0	0	0	0	0	1	0	2	1	2	0	-1	-1	-1	-1
1339	2	158	65	55	26.0375	53	1	6	1	1	0	0	0	0	0	0	0	0	0	0	0	-1	-1	-1	0	-1	-1	-1	-1
1340	2	155	50	28	20.8117	2	2	6	1	1	0	0	0	0	0	0	0	0	0	0	0	-1	-1	-1	0	-1	-1	-1	-1
1341	2	158	40	27	16.0231	21	2	6	1	1	0	0	0	0	0	0	0	0	0	0	0	-1	-1	-1	0	-1	-1	-1	-1
1342	2	150	38	27	16.8889	11	3	3	1	1	0	0	0	0	0	0	0	0	0	1	0	1	1	2	0	-1	-1	-1	-1
1343	2	155	42	23	17.4818	11	3	3	1	1	0	0	0	0	0	0	0	0	0	1	0	2	2	2	0	-1	-1	-1	-1
1344	2	158	49	31	19.6283	2	3	6	1	1	0	0	0	0	0	0	0	0	0	0	0	-1	-1	-1	0	-1	-1	-1	-1
1345	2	155	46	44	19.1467	11	2	6	1	1	0	0	0	0	0	0	0	0	0	1	1	3	3	3	0	-1	-1	-1	-1
1346	2	160	57	55	22.2656	54	1	1	1	1	0	0	0	0	0	0	0	0	0	0	0	-1	-1	-1	0	-1	-1	-1	-1
1347	2	153	54	55	23.0681	55	1	1	1	1	0	0	0	0	0	0	0	0	0	0	0	-1	-1	-1	0	-1	-1	-1	-1
1348	2	158	62	30	24.8358	1	3	6	1	1	0	0	0	0	0	0	0	0	0	0	0	-1	-1	-1	0	-1	-1	-1	-1
1349	1	174	80	28	26.4236	28	3	6	1	1	0	0	0	0	0	0	0	0	0	0	0	-1	-1	-1	0	-1	-1	-1	-1
1350	2	152	51	55	22.0741	54	1	1	1	1	0	0	0	0	0	0	0	0	0	0	0	-1	-1	-1	0	-1	-1	-1	-1
1351	2	150	57	55	25.3333	30	1	1	1	1	0	0	0	0	0	0	0	0	0	0	0	-1	-1	-1	0	-1	-1	-1	-1
1352	1	165	60	22	22.0386	11	3	6	1	1	0	0	0	0	0	0	0	0	0	1	0	1	1	2	0	-1	-1	-1	-1
1353	2	157	58	55	23.5304	40	1	1	1	1	0	0	0	0	0	0	0	0	0	0	0	-1	-1	-1	0	-1	-1	-1	-1
1354	1	168	66	42	23.3844	40	2	5	3	2	1	0	0	0	0	0	0	0	0	1	0	3	1	3	0	-1	-1	-1	-1
1355	2	150	45	69	20	60	1	1	1	1	0	0	0	0	0	0	0	0	0	1	0	3	1	3	0	-1	-1	-1	-1
1356	2	150	50	55	22.2222	66	1	1	1	1	0	0	0	0	0	0	0	0	0	1	1	2	3	3	0	-1	-1	-1	-1
1357	2	158	49	55	19.428	15	3	3	1	2	0	0	0	0	0	0	0	0	0	0	0	-1	-1	-1	0	-1	-1	-1	-1
1358	2	158	104	42	41.66	20	1	6	1	1	0	0	0	0	0	0	0	0	0	1	0	2	2	2	0	-1	-1	-1	-1
1359	2	160	62	55	24.2188	54	3	3	1	1	0	0	0	0	0	0	0	0	0	0	0	-1	-1	-1	0	-1	-1	-1	-1
1360	1	160	58	55	22.6562	55	3	3	3	2	0	0	1	0	0	0	0	1	0	1	0	2	1	2	0	-1	-1	-1	-1
1361	1	170	68	73	23.5294	55	1	1	1	1	0	0	0	0	0	0	0	0	0	1	0	3	1	3	0	-1	-1	-1	-1
1362	1	170	80	61	27.6817	40	2	5	1	2	1	0	0	0	0	0	0	0	0	0	0	-1	-1	-1	0	-1	-1	-1	-1
1363	2	160	64	55	25	55	3	3	1	1	1	0	0	0	0	0	0	0	0	1	1	2	3	3	0	-1	-1	-1	-1
1364	2	160	55	32	21.4844	32	3	6	1	1	0	0	0	0	0	0	0	0	0	1	0	2	2	3	0	-1	-1	-1	-1
1365	1	173	55	29	18.3768	29	3	5	1	1	0	0	0	0	0	0	0	0	0	1	1	2	3	2	0	-1	-1	-1	-1
1366	1	162	63	55	23.815	54	3	5	3	2	0	0	0	0	0	0	0	0	0	1	0	2	1	3	0	-1	-1	-1	-1
1367	1	168	64	55	22.6757	54	3	3	2	2	0	0	0	0	0	0	0	0	0	0	0	-1	-1	-1	0	-1	-1	-1	-1
1368	2	154	66	55	27.8293	55	2	3	1	2	0	0	0	0	0	0	0	0	0	0	0	-1	-1	-1	0	-1	-1	-1	-1
1369	2	157	59	55	23.9361	30	3	3	1	1	0	0	0	0	0	0	0	0	0	0	0	-1	-1	-1	0	-1	-1	-1	-1
1370	2	164	56	29	20.8209	29	3	6	1	1	0	0	0	0	0	0	0	0	0	1	1	2	3	2	0	-1	-1	-1	-1
1371	1	165	62.5	55	22.9568	55	2	1	2	4	0	0	0	0	0	0	0	0	0	0	0	-1	-1	-1	0	-1	-1	-1	-1
1372	1	160	58	55	22.6562	56	2	1	2	4	0	0	0	0	0	0	0	0	0	1	1	2	3	3	0	-1	-1	-1	-1
1373	2	153	45	25	19.2234	10	3	6	1	1	0	0	0	0	0	0	0	0	0	1	1	3	3	2	0	-1	-1	-1	-1
1374	1	165	66	55	24.2424	30	2	2	2	2	1	1	0	0	0	0	0	0	0	1	1	2	3	2	0	-1	-1	-1	-1
1375	2	167	61.5	37	22.0517	26	3	6	1	1	0	0	0	0	0	0	0	0	0	0	0	-1	-1	-1	0	-1	-1	-1	-1
1376	1	166	64	55	23.2254	55	2	4	2	2	0	0	0	0	0	0	0	0	0	1	1	2	3	3	0	-1	-1	-1	-1
1377	2	149	49	55	22.0711	55	2	3	1	1	0	0	0	0	0	0	0	0	0	0	0	-1	-1	-1	0	-1	-1	-1	-1
1378	1	168	64	55	22.6757	55	2	4	2	2	0	0	0	0	0	0	0	0	0	1	1	2	3	3	1	0	0	0	1
1379	1	167	65	73	23.3067	73	1	1	1	1	1	1	0	0	0	0	0	0	0	0	0	-1	-1	-1	0	-1	-1	-1	-1
1380	2	165	70	33	25.7117	10	2	2	1	1	0	0	0	0	0	0	0	0	0	0	0	-1	-1	-1	0	-1	-1	-1	-1
1381	2	153	37	79	15.8059	7	1	6	1	1	1	0	0	0	0	0	0	0	0	0	0	-1	-1	-1	0	-1	-1	-1	-1
1382	1	173	65	71	21.7181	10	2	1	1	1	0	0	0	0	0	0	0	0	0	0	0	-1	-1	-1	0	-1	-1	-1	-1
1383	2	165	60	35	22.0386	16	2	4	1	1	0	0	0	0	0	0	0	0	0	0	0	-1	-1	-1	0	-1	-1	-1	-1
1384	1	165	74	54	27.1809	15	1	1	3	4	1	0	0	0	0	0	0	0	0	1	0	2	3	1	0	-1	-1	-1	-1
1385	2	155	59	54	24.5578	8	1	1	1	1	0	1	0	0	0	0	0	0	0	1	0	1	2	3	0	-1	-1	-1	-1
1386	2	150	55	54	24.4444	7	1	1	1	1	0	0	1	0	0	0	0	0	0	1	0	3	3	1	0	-1	-1	-1	-1
1387	1	170	75	68	25.9516	68	1	6	3	4	0	0	0	0	0	0	0	0	0	1	1	3	3	3	0	-1	-1	-1	-1
1388	1	160	60.5	67	23.6328	30	1	1	3	4	0	0	0	0	0	0	0	0	0	1	0	3	2	3	0	-1	-1	-1	-1
1389	1	170	62	79	21.4533	43	1	6	3	3	0	0	0	0	0	0	0	0	0	0	0	-1	-1	-1	0	-1	-1	-1	-1
1390	2	168	61.5	77	21.79	57	2	6	1	1	1	1	0	0	0	0	0	0	0	1	0	3	1	1	0	-1	-1	-1	-1
1391	2	158	60	62	24.0346	62	1	1	1	1	0	0	0	0	1	0	0	0	0	0	0	-1	-1	-1	0	-1	-1	-1	-1
1392	2	156	60	54	24.6548	8	1	6	1	1	0	0	0	0	0	0	0	0	0	1	0	2	2	3	0	-1	-1	-1	-1
1393	2	155	62	44	25.8065	13	2	4	1	1	0	0	0	0	0	0	0	0	0	0	0	-1	-1	-1	0	-1	-1	-1	-1
1394	1	157	50	64	20.2848	64	1	1	3	3	0	0	0	0	0	0	0	0	0	0	0	-1	-1	-1	0	-1	-1	-1	-1
1395	1	168	62.5	43	22.1443	42	2	4	3	1	1	1	0	0	1	0	0	0	0	0	0	-1	-1	-1	0	-1	-1	-1	-1
1396	2	160	65	54	25.3906	35	3	4	1	1	0	0	0	0	0	0	0	0	0	0	0	-1	-1	-1	0	-1	-1	-1	-1
1397	1	160	55	54	21.4844	54	1	1	3	3	0	0	0	0	0	0	0	0	0	1	1	3	3	3	0	-1	-1	-1	-1
1398	2	165	55	37	20.202	37	1	4	1	1	0	0	0	0	0	0	0	0	0	0	0	-1	-1	-1	0	-1	-1	-1	-1
1399	1	160	65	54	25.3906	45	2	5	1	4	0	0	0	0	0	0	0	0	0	0	0	-1	-1	-1	0	-1	-1	-1	-1
1400	2	154	65	54	27.4077	54	1	4	1	1	0	0	0	0	0	0	0	0	0	0	0	-1	-1	-1	0	-1	-1	-1	-1
1401	1	159	40	54	15.8222	54	1	6	3	1	0	0	0	0	0	0	0	0	0	0	0	-1	-1	-1	0	-1	-1	-1	-1
1402	1	155	50	54	20.8117	50	2	1	1	2	0	0	0	0	0	0	0	0	0	0	0	-1	-1	-1	0	-1	-1	-1	-1
1403	1	160	75	54	29.2969	54	2	6	2	2	0	0	0	0	0	0	0	0	0	1	1	3	3	3	0	-1	-1	-1	-1
1404	2	151	50	43	21.9289	43	2	5	1	1	0	0	0	0	0	0	0	0	0	0	0	-1	-1	-1	0	-1	-1	-1	-1
1405	2	158	60	44	24.0346	42	2	5	1	1	0	0	0	0	0	0	0	0	0	0	0	-1	-1	-1	0	-1	-1	-1	-1
1406	1	160	70	37	27.3438	36	2	4	2	1	0	0	0	0	0	0	0	0	0	0	0	-1	-1	-1	0	-1	-1	-1	-1
1407	2	170	55	54	19.0311	30	2	2	1	1	0	0	0	0	0	0	0	0	0	0	0	-1	-1	-1	0	-1	-1	-1	-1
1408	1	160	65	54	25.3906	54	2	1	3	1	0	0	0	0	0	0	0	0	0	1	1	2	3	3	0	-1	-1	-1	-1
1409	2	155	52	54	21.6441	20	1	1	1	1	0	0	0	0	0	0	0	0	0	1	1	3	3	3	0	-1	-1	-1	-1
1410	1	172	74	54	25.0135	40	3	6	1	1	0	0	0	0	0	0	0	0	0	0	0	-1	-1	-1	0	-1	-1	-1	-1
1411	2	158	45	54	18.026	24	1	6	1	1	0	0	0	0	0	0	0	0	0	0	0	-1	-1	-1	0	-1	-1	-1	-1
1412	2	153	50	37	21.3593	20	2	5	1	1	0	0	0	0	0	0	0	0	0	0	0	-1	-1	-1	0	-1	-1	-1	-1
1413	2	150	45	35	20	20	2	6	1	1	0	0	0	0	0	0	0	0	0	0	0	-1	-1	-1	0	-1	-1	-1	-1
1414	2	158	48	34	19.2277	34	2	1	1	1	0	0	0	0	0	0	0	0	0	1	1	3	3	3	0	-1	-1	-1	-1
1415	2	152	44	29	19.0443	28	2	1	1	1	0	0	0	0	0	0	0	0	0	1	1	3	3	3	0	-1	-1	-1	-1
1416	2	160	50	33	19.5312	8	2	1	1	1	0	0	0	0	0	0	0	0	0	0	0	-1	-1	-1	0	-1	-1	-1	-1
1417	2	170	60	32	20.7612	10	2	1	1	1	0	0	0	0	0	0	0	0	0	1	1	3	3	3	0	-1	-1	-1	-1
1418	2	155	62.5	32	26.0146	8	2	1	1	1	0	0	0	0	0	0	0	0	0	1	1	3	3	3	0	-1	-1	-1	-1
1419	2	160	47	38	18.3594	5	3	3	1	1	0	0	0	0	0	0	0	0	0	1	0	3	2	3	0	-1	-1	-1	-1
1420	2	153	43	34	18.369	34	3	1	1	1	0	0	0	0	0	0	0	0	0	1	1	3	3	3	0	-1	-1	-1	-1
1421	2	158	51	22	20.4294	20	3	6			0	0	0	0	0	0	0	0	0	0	0	-1	-1	-1	0	-1	-1	-1	-1
1422	2	165	45	24	16.5289	1	3	1	1	1	0	0	0	0	0	0	0	0	0	1	1	3	3	3	0	-1	-1	-1	-1
1423	2	160	62.5	23	24.4141	23	3	1	1	1	0	0	0	0	0	0	0	0	0	1	1	3	3	3	0	-1	-1	-1	-1
1424	2	165	48	23	17.6309	23	3	1	1	1	0	0	0	0	0	0	0	0	0	1	1	3	3	3	0	-1	-1	-1	-1
1425	2	160	52	23	20.3125	23	3	1	1	1	0	0	0	0	0	0	0	0	0	1	1	3	3	3	0	-1	-1	-1	-1
1426	2	160	50	24	19.5312	24	3	1	1	1	0	0	0	0	0	0	0	0	0	1	1	3	3	3	0	-1	-1	-1	-1
1427	1	170	68	34	23.5294	25	2	2	1	2	0	0	0	0	0	0	0	0	0	0	0	-1	-1	-1	0	-1	-1	-1	-1
1428	2	153	55	54	23.4952	54	1	1	3	1	0	0	0	0	0	0	0	0	0	0	0	-1	-1	-1	0	-1	-1	-1	-1
1429	2	156	55	72	22.6003	16	1	1	1	1	1	1	0	0	0	0	0	0	0	0	0	-1	-1	-1	0	-1	-1	-1	-1
1430	1	165	65	54	23.8751	53	1	1	3	4	0	0	0	0	0	0	0	0	0	0	0	-1	-1	-1	0	-1	-1	-1	-1
1431	2	165	52	54	19.1001	53	1	1	3	4	0	0	0	0	0	0	0	0	0	1	1	2	3	2	0	-1	-1	-1	-1
1432	2	150	40	83	17.7778	18	1	1	1	1	1	0	0	0	0	0	0	0	0	1	1	2	3	3	0	-1	-1	-1	-1
1433	2	158	80	54	32.0461	53	1	1	1	1	1	0	0	0	0	0	0	0	0	0	0	-1	-1	-1	0	-1	-1	-1	-1
1434	1	170	71	54	24.5675	53	1	2	1	1	0	0	0	0	0	0	0	0	0	0	0	-1	-1	-1	0	-1	-1	-1	-1
1435	2	160	110	63	42.9688	62	2	1	1	1	0	0	0	0	0	0	0	0	0	0	0	-1	-1	-1	0	-1	-1	-1	-1
1436	2	165	35	74	12.8558	15	1	1	1	1	0	0	0	0	0	0	0	0	0	1	1	3	3	3	0	-1	-1	-1	-1
1437	1	165	70	70	25.7117	15	2	1	2	3	1	0	0	0	0	0	0	0	0	1	1	3	3	3	0	-1	-1	-1	-1
1438	1	162	65	54	24.7676	54	2	1	3	3	0	0	0	0	0	0	0	0	0	1	0	1	3	1	0	-1	-1	-1	-1
1439	1	170	70	31	24.2215	9	2	1	1	1	0	0	0	0	0	0	0	0	0	1	1	2	3	3	0	-1	-1	-1	-1
1440	1	160	50	54	19.5312	54	1	1	3	1	0	0	0	0	0	0	0	0	0	0	0	-1	-1	-1	0	-1	-1	-1	-1
1441	1	167	60	61	21.5139	12	2	1	2	1	0	0	0	0	0	0	0	0	0	1	1	3	3	3	0	-1	-1	-1	-1
1442	1	180	64	36	19.7531	36	2	4	2	1	0	0	0	0	0	0	0	0	0	1	0	1	3	3	0	-1	-1	-1	-1
1443	2	160	49	54	19.1406	31	1	1	1	1	0	0	0	0	0	0	0	0	0	1	1	2	3	3	0	-1	-1	-1	-1
1444	1	170	75	26	25.9516	10	3	4	3	1	0	0	0	0	0	0	0	0	0	1	0	2	1	2	0	-1	-1	-1	-1
1445	1	170	70	44	24.2215	20	1	1	3	2	0	0	0	0	0	0	0	0	0	1	0	1	2	2	0	-1	-1	-1	-1
1446	1	160	55	31	21.4844	1	3	4	3	1	0	0	0	0	0	0	0	0	0	1	0	1	1	2	0	-1	-1	-1	-1
1447	1	160	55.2	54	21.5625	54	2	1	3	1	0	0	0	0	0	0	0	0	0	0	0	-1	-1	-1	0	-1	-1	-1	-1
1448	1	165	60	62	22.0386	61	1	1	3	4	0	0	0	0	0	0	0	0	0	1	1	3	3	3	0	-1	-1	-1	-1
1449	1	169	65	54	22.7583	54	2	1	1	1	0	0	0	0	0	0	0	0	0	1	1	2	3	3	0	-1	-1	-1	-1
1450	1	175	58	26	18.9388	22	2	6	3	2	0	0	0	0	0	0	0	0	0	1	0	1	3	2	0	-1	-1	-1	-1
1451	1	172	62	54	20.9573	54	3	3	3	3	0	1	0	0	0	0	0	0	0	1	0	1	2	3	0	-1	-1	-1	-1
1452	1	156	70	75	28.764	8	1	1	3	3	1	0	0	0	0	0	0	0	0	0	0	-1	-1	-1	0	-1	-1	-1	-1
1453	2	142	45	78	22.317	63	1	1	2	2	1	0	0	0	0	0	1	0	0	1	1	3	3	3	0	-1	-1	-1	-1
1454	1	158	66	70	26.4381	4	1	1	3	1	1	1	0	0	0	0	0	0	0	1	1	2	3	3	0	-1	-1	-1	-1
1455	1	165	60	74	22.0386	10	2	1	1	1	1	0	0	0	0	0	0	0	0	1	0	2	3	1	0	-1	-1	-1	-1
1456	1	160	65	54	25.3906	54	1	1	3	1	0	0	0	0	0	0	0	0	0	1	1	3	3	3	0	-1	-1	-1	-1
1457	2	160	60	54	23.4375	21	1	4	1	1	0	0	0	0	0	0	0	0	0	0	0	-1	-1	-1	0	-1	-1	-1	-1
1458	2	150	50	77	22.2222	20	1	1	1	1	0	1	0	0	0	0	0	0	0	0	0	-1	-1	-1	0	-1	-1	-1	-1
1459	1	158	60	68	24.0346	10	2	4	3	1	1	0	0	0	0	0	0	0	0	1	1	2	3	3	0	-1	-1	-1	-1
1460	1	170	70	54	24.2215	40	2	6	3	1	0	0	0	0	0	0	0	0	0	1	0	1	1	1	0	-1	-1	-1	-1
1461	1	168	66	44	23.3844	6	1	1	3	1	1	0	0	0	0	0	0	0	0	1	0	2	3	1	0	-1	-1	-1	-1
1462	1	162	50	63	19.052	3	1	1	1	1	0	0	0	0	0	0	0	0	0	1	0	2	3	1	0	-1	-1	-1	-1
1463	1	165	70	38	25.7117	38	2	4	1	1	0	0	0	0	0	0	0	0	0	1	1	2	3	3	0	-1	-1	-1	-1
1464	2	156	75	54	30.8185	30	1	1	1	1	1	0	0	0	0	0	0	0	0	0	0	-1	-1	-1	0	-1	-1	-1	-1
1465	2	160	50	54	19.5312	31	2	4	1	1	0	0	0	0	0	0	0	0	0	1	1	3	3	3	0	-1	-1	-1	-1
1466	2	150	60	54	26.6667	54	2	5	1	1	0	0	0	0	0	0	0	0	0	1	0	2	1	1	0	-1	-1	-1	-1
1467	2	160	60	61	23.4375	61	1	4	1	1	0	0	0	0	0	0	0	0	0	1	0	3	3	1	0	-1	-1	-1	-1
1468	2	156	54	76	22.1893	10	1	1	1	1	1	0	0	0	0	0	0	0	0	0	0	-1	-1	-1	0	-1	-1	-1	-1
1469	1	168	65	60	23.03	50	2	1	1	1	0	0	0	0	0	0	0	0	0	1	1	2	3	3	0	-1	-1	-1	-1
1470	1	164	65	54	24.1672	9	2	1	2	4	0	0	0	0	0	0	0	0	0	1	1	2	3	3	0	-1	-1	-1	-1
1471	1	165	65	73	23.8751	10	1	6	3	1	1	0	0	0	0	0	0	0	0	1	0	1	3	3	0	-1	-1	-1	-1
1472	2	158	50	67	20.0288	10	1	1	1	1	0	0	0	0	0	0	0	0	0	1	1	3	3	3	0	-1	-1	-1	-1
1473	1	168	60	72	21.2585	60	2	1	2	3	1	0	0	0	0	0	0	0	0	1	0	1	1	1	0	-1	-1	-1	-1
1474	2	175	48	65	15.6735	65	1	1	1	1	0	0	0	0	0	0	0	1	0	1	0	1	2	1	0	-1	-1	-1	-1
1475	2	159	50	62	19.7777	50	1	1	1	1	1	0	0	0	0	0	0	0	0	1	0	1	3	1	0	-1	-1	-1	-1
1476	1	162	55	54	20.9572	8	1	1	1	1	0	0	0	0	0	0	0	0	0	1	0	2	3	1	0	-1	-1	-1	-1
1477	2	150	70	54	31.1111	30	2	1	1	1	1	0	1	0	0	0	0	0	0	1	0	1	1	2	0	-1	-1	-1	-1
1478	1	174	65	75	21.4692	50	1	1	3	1	1	0	0	0	0	0	0	0	0	1	0	2	2	3	0	-1	-1	-1	-1
1479	1	181	60	29	18.3145	20	2	4	3	1	0	0	0	0	0	0	0	0	0	1	0	1	1	1	0	-1	-1	-1	-1
1480	1	169	57	54	19.9573	20	1	1	1	1	0	0	0	0	0	0	0	0	0	0	0	-1	-1	-1	0	-1	-1	-1	-1
1481	1	170	65	65	22.4913	20	1	1	3	1	1	0	0	0	0	0	0	0	0	0	0	-1	-1	-1	0	-1	-1	-1	-1
1482	2	151	60	63	26.3146	30	1	1	1	1	1	0	0	0	0	0	0	0	0	0	0	-1	-1	-1	0	-1	-1	-1	-1
1483	2	157	55	54	22.3133	54	1	1	1	1	0	0	0	0	0	0	0	0	0	1	0	1	1	2	0	-1	-1	-1	-1
1484	2	152	50	60	21.6413	30	2	1	1	1	0	0	0	0	0	0	0	0	0	1	0	1	1	2	0	-1	-1	-1	-1
1485	1	165	60	54	22.0386	54	1	1	1	1	0	0	0	0	0	0	0	0	0	1	0	1	2	3	0	-1	-1	-1	-1
1486	1	165	60	54	22.0386	54	1	1	3	1	1	0	0	0	0	0	0	0	0	0	0	-1	-1	-1	0	-1	-1	-1	-1
1487	2	163	54	40	20.3244	28	2	6	1	1	0	0	0	0	0	0	0	0	0	1	0	1	3	2	0	-1	-1	-1	-1
1488	1	160	57	54	22.2656	7	2	6	1	1	0	0	0	0	0	0	0	0	0	0	0	-1	-1	-1	0	-1	-1	-1	-1
1489	1	165	50	65	18.3655	60	1	1	3	2	1	0	0	0	0	0	0	0	0	1	0	1	3	1	0	-1	-1	-1	-1
1490	2	154	60	54	25.2994	50	1	1	1		1	0	0	0	0	0	0	0	0	1	1	2	3	2	0	-1	-1	-1	-1
1491	2	149	65	60	29.278	20	1	1	1	1	0	0	0	0	0	0	0	0	0	0	0	-1	-1	-1	0	-1	-1	-1	-1
1492	1	163	50	31	18.8189	30	3	3	1	1	0	0	0	0	0	0	0	0	0	0	0	-1	-1	-1	0	-1	-1	-1	-1
1493	1	164	60	74	22.3081	60	1	1	1	1	0	0	0	0	0	0	0	0	0	1	1	2	3	2	0	-1	-1	-1	-1
1494	2	150	55	29	24.4444	60	1	1	1	1	1	0	0	0	0	0	0	0	0	0	0	-1	-1	-1	0	-1	-1	-1	-1
1495	2	155	54	54	22.4766	20	1	1	1	1	0	0	0	0	0	0	0	0	0	0	0	-1	-1	-1	0	-1	-1	-1	-1
1496	1	167	65	33	23.3067	30	2	6	3	3	0	0	0	0	0	0	0	0	0	0	0	-1	-1	-1	0	-1	-1	-1	-1
1497	1	165	63	54	23.1405	54	1	2	1	1	0	0	0	0	0	0	0	0	0	1	1	2	3	3	0	-1	-1	-1	-1
1498	1	172	58	70	19.6052	69	2	1	2	3	1	1	0	0	0	0	0	0	0	0	0	-1	-1	-1	0	-1	-1	-1	-1
1499	1	170	72	54	24.9135	35	2	4	2	4	0	0	0	0	0	0	0	0	0	1	1	3	3	2	0	-1	-1	-1	-1
1500	1	169	56	60	19.6072	40	1	1	3	2	0	0	0	0	0	0	0	0	0	0	0	-1	-1	-1	0	-1	-1	-1	-1
1501	2	155	60	54	24.974	28	2	4	1	1	0	0	0	0	0	0	0	0	0	0	0	-1	-1	-1	0	-1	-1	-1	-1
1502	1	172	59	35	19.9432	30	3	2	1	1	0	0	0	0	0	0	0	0	0	0	0	-1	-1	-1	0	-1	-1	-1	-1
1503	2	157	50	38	20.2848	20	1	6	1	1	0	0	0	0	0	0	0	0	0	0	0	-1	-1	-1	0	-1	-1	-1	-1
1504	1	175	55	19	17.9592	19	3	6	1	1	0	0	0	0	0	0	0	0	0	0	0	-1	-1	-1	0	-1	-1	-1	-1
1505	2	172	56	30	18.9292	10	3	6	1	1	0	0	0	0	0	0	0	0	0	0	0	-1	-1	-1	0	-1	-1	-1	-1
1506	2	158	45	54	18.026	40	1	6	1	1	0	0	0	0	0	0	0	0	0	0	0	-1	-1	-1	0	-1	-1	-1	-1
1507	1	163	68	54	25.5937	20	1	2	1	1	0	0	0	0	0	0	0	0	0	0	0	-1	-1	-1	0	-1	-1	-1	-1
1508	2	160	54	31	21.0938	30	2	2	1	1	0	0	0	0	0	0	0	0	0	0	0	-1	-1	-1	0	-1	-1	-1	-1
1509	1	170	75	54	25.9516	54	2	3	3	4	0	0	0	0	0	0	0	0	0	1	1	2	3	3	0	-1	-1	-1	-1
1510	1	160	60	54	23.4375	50	1	1	3	4	0	0	0	0	0	0	0	0	0	1	0	2	2	3	0	-1	-1	-1	-1
1511	1	162	65	54	24.7676	52	1	1	1	1	0	0	0	0	0	0	0	0	0	1	0	1	2	1	0	-1	-1	-1	-1
1512	1	170	55	20	19.0311	20	3	6	1	1	0	0	0	0	0	0	0	0	0	1	0	1	1	1	0	-1	-1	-1	-1
1513	1	168	54.4	54	19.2744	54	1	1	3	1	0	0	0	0	0	0	0	0	0	1	0	2	2	3	0	-1	-1	-1	-1
1514	1	167	55	34	19.721	30	2	4	3	1	0	0	0	0	0	0	0	0	0	0	0	-1	-1	-1	0	-1	-1	-1	-1
1515	1	162	50	60	19.052	59	1	1	1	1	0	0	0	0	0	0	1	0	0	1	0	1	3	1	0	-1	-1	-1	-1
1516	1	170	75	54	25.9516	25	1	4	1	2	0	0	0	0	0	0	0	0	0	1	1	2	3	3	0	-1	-1	-1	-1
1517	2	167	50	54	17.9282	15	2	2	1	1	0	0	0	0	0	0	0	0	0	1	1	2	3	2	0	-1	-1	-1	-1
1518	2	150	85	69	37.7778	67	1	1	1	1	1	0	0	0	0	0	0	0	0	1	1	2	3	3	0	-1	-1	-1	-1
1519	1	170	75	37	25.9516	37	2	2	3	2	0	0	0	0	0	0	0	0	0	1	0	2	1	2	0	-1	-1	-1	-1
1520	1	165	65	54	23.8751	53	2	4	1	1	0	0	0	0	0	0	0	0	0	0	0	-1	-1	-1	0	-1	-1	-1	-1
1521	2	151	46	54	20.1746	55	1	1	1	1	1	0	0	0	1	0	0	0	0	0	0	-1	-1	-1	0	-1	-1	-1	-1
1522	1	167	52	73	18.6453	70	1	1	3	2	1	0	0	0	0	0	0	0	0	1	1	2	3	3	0	-1	-1	-1	-1
1523	2	152	42	70	18.1787	70	1	1	1	1	0	0	0	0	0	0	0	0	0	0	0	-1	-1	-1	0	-1	-1	-1	-1
1524	1	167	49	70	17.5697	69	1	1	3	2	0	0	0	0	0	0	0	0	0	0	0	-1	-1	-1	0	-1	-1	-1	-1
1525	1	172	75	54	25.3515	54	2	6	3	4	0	0	0	0	0	0	0	0	0	0	0	-1	-1	-1	0	-1	-1	-1	-1
1526	1	168	82	31	29.0533	31	1	6	3	2	0	0	0	0	0	0	0	0	0	0	0	-1	-1	-1	0	-1	-1	-1	-1
1527	2	165	65	54	23.8751	54	2	6	1	1	0	0	0	0	0	0	0	0	0	0	0	-1	-1	-1	0	-1	-1	-1	-1
1528	2	156	49	32	20.1348	32	1	1	1	1	0	0	0	0	0	0	0	0	0	0	0	-1	-1	-1	0	-1	-1	-1	-1
1529	1	170	55	54	19.0311	53	1	1	3	3	0	0	0	0	0	0	0	0	0	1	0	1	3	1	0	-1	-1	-1	-1
1530	2	158	50	54	20.0288	54	1	1	1	1	0	0	0	0	0	0	0	0	0	1	0	1	2	1	0	-1	-1	-1	-1
1531	2	156	55	68	22.6003	68	1	1	1	1	1	0	0	0	0	0	0	0	0	0	0	-1	-1	-1	0	-1	-1	-1	-1
1532	1	160	45	40	17.5781	40	2	2	3	1	0	0	0	0	0	0	0	0	0	0	0	-1	-1	-1	0	-1	-1	-1	-1
1533	1	172	58	67	19.6052	67	1	1	2	1	0	0	0	0	0	0	0	0	0	0	0	-1	-1	-1	0	-1	-1	-1	-1
1534	1	170	46	69	15.917	69	1	1	1	2	0	0	0	0	0	0	0	0	0	0	0	-1	-1	-1	0	-1	-1	-1	-1
1535	1	165	70	35	25.7117	35	2	2	3	2	0	0	0	0	0	0	0	0	0	0	0	-1	-1	-1	0	-1	-1	-1	-1
1536	2	160	60	54	23.4375	53	1	1	1	2	0	0	0	0	0	0	0	0	0	1	0	1	2	1	0	-1	-1	-1	-1
1537	2	156	48	61	19.7239	36	1	1	1	1	0	1	1	0	0	0	0	0	0	0	0	-1	-1	-1	0	-1	-1	-1	-1
1538	1	156	50	67	20.5457	67	1	1	1	4	0	0	0	0	0	0	0	0	0	0	0	-1	-1	-1	0	-1	-1	-1	-1
1539	1	167	50	71	17.9282	70	1	1	1	4	0	0	0	0	0	0	0	0	0	0	0	-1	-1	-1	0	-1	-1	-1	-1
1540	1	162	49	61	18.6709	61	1	1	3	4	0	0	0	0	0	0	0	0	0	0	0	-1	-1	-1	0	-1	-1	-1	-1
1541	1	166	53	54	19.2336	53	1	1	1	1	0	0	0	0	0	0	0	0	0	0	0	-1	-1	-1	0	-1	-1	-1	-1
1542	2	150	65	25	28.8889	25	2	6	1	1	0	0	0	0	0	0	0	0	0	0	0	-1	-1	-1	0	-1	-1	-1	-1
1543	1	165	55	60	20.202	60	1	1	1	2	0	0	0	0	0	0	0	0	0	0	0	-1	-1	-1	0	-1	-1	-1	-1
1544	1	175	65	21	21.2245	21	3	6	1	1	0	0	0	0	0	0	0	0	0	0	0	-1	-1	-1	0	-1	-1	-1	-1
1545	1	163	65	54	24.4646	53	2	1	1	1	1	0	0	0	0	0	0	0	0	1	0	1	1	1	0	-1	-1	-1	-1
1546	1	168	54	65	19.1327	65	1	1	3	1	0	0	0	0	0	0	0	0	0	1	0	2	1	1	0	-1	-1	-1	-1
1547	1	156	40	79	16.4366	79	1	1	2	3	1	0	0	0	0	0	0	0	0	0	0	-1	-1	-1	0	-1	-1	-1	-1
1548	1	152	50	60	21.6413	60	1	1	1	1	1	0	0	0	0	0	0	0	0	0	0	-1	-1	-1	0	-1	-1	-1	-1
1549	2	156	48	74	19.7239	74	1	1	1	1	0	0	0	0	0	0	0	0	0	0	0	-1	-1	-1	0	-1	-1	-1	-1
1550	1	196	52	67	13.6054	67	1	1	1	2	0	0	0	0	0	0	0	0	0	0	0	-1	-1	-1	0	-1	-1	-1	-1
1551	1	160	52	73	20.3125	73	1	1	2	3	0	0	0	0	0	0	0	0	0	0	0	-1	-1	-1	0	-1	-1	-1	-1
1552	1	160	45	72	17.5781	72	1	1	1	1	0	0	0	0	0	0	1	0	0	0	0	-1	-1	-1	0	-1	-1	-1	-1
1553	1	160	52	88	20.3125	78	1	2	1	3	1	0	0	0	0	0	0	0	0	0	0	-1	-1	-1	0	-1	-1	-1	-1
1554	2	162	56	54	21.3382	30	1	1	1	1	0	0	0	0	0	0	0	0	0	0	0	-1	-1	-1	0	-1	-1	-1	-1
1555	2	160	110	63	42.9688	9	2	1	1	1	0	0	0	0	0	0	0	0	0	0	0	-1	-1	-1	0	-1	-1	-1	-1
1556	1	167	60	80	21.5139	3	1	1	1	1	1	0	0	0	0	0	0	0	1	0	0	-1	-1	-1	0	-1	-1	-1	-1
1557	2	160	90	18	35.1562	9	3	6	1	1	0	0	0	0	0	0	0	0	0	0	0	-1	-1	-1	0	-1	-1	-1	-1
1558	1	170	50	26	17.301	8	2	1	1	1	0	0	0	0	0	0	0	0	0	0	0	-1	-1	-1	0	-1	-1	-1	-1
1559	1	170	90	54	31.1419	53	1	1	1	1	1	0	1	0	0	0	0	0	0	0	0	-1	-1	-1	0	-1	-1	-1	-1
1560	1	150	60	54	26.6667	54	1	1	1	2	0	0	0	0	0	0	0	0	0	1	1	3	3	3	0	-1	-1	-1	-1
1561	1	160	46	82	17.9688	82	2	1	3	1	1	0	0	0	0	0	0	0	0	1	1	2	3	3	0	-1	-1	-1	-1
1562	1	158	50	60	20.0288	60	2	6	1	1	0	0	0	0	0	0	0	0	0	1	1	3	3	3	0	-1	-1	-1	-1
1563	1	170	75	22	25.9516	10	2	6	1	1	0	0	0	0	0	0	0	0	0	1	1	3	3	2	0	-1	-1	-1	-1
1564	2	157	60	44	24.3418	30	2	1	1	1	0	0	0	0	0	0	0	0	0	1	1	2	3	2	0	-1	-1	-1	-1
1565	2	155	50	54	20.8117	53	2	1	1	1	0	0	0	0	0	0	0	0	0	1	1	2	3	2	0	-1	-1	-1	-1
1566	1	160	57	54	22.2656	54	3	3	1	1	0	0	0	0	0	0	1	0	1	1	0	2	1	3	0	-1	-1	-1	-1
1567	2	157	60	43	24.3418	10	2	1	1	1	0	0	0	0	0	0	0	0	0	1	1	2	3	2	0	-1	-1	-1	-1
1568	1	168	75	54	26.5731	10	3	3	1	1	0	0	0	0	0	0	0	0	0	0	0	-1	-1	-1	0	-1	-1	-1	-1
1569	1	160	65	83	25.3906	60	1	1	1	3	1	0	0	0	0	0	0	0	0	1	1	3	3	2	0	-1	-1	-1	-1
1570	1	156	62	69	25.4767	50	1	1	1	1	1	0	0	0	0	0	0	0	0	0	0	-1	-1	-1	0	-1	-1	-1	-1
1571	2	155	60	41	24.974	20	2	1	1	1	0	0	0	0	0	0	0	0	0	0	0	-1	-1	-1	0	-1	-1	-1	-1
1572	1	168	75	54	26.5731	10	3	3	1	1	0	0	0	0	0	0	0	0	0	0	0	-1	-1	-1	0	-1	-1	-1	-1
1573	1	165	76	54	27.9155	54	3	6	1	1	0	0	0	0	0	0	0	0	0	1	0	1	3	3	1	0	0	0	1
1574	1	180	56	18	17.284	18	2	6	2	1	0	0	0	0	0	0	0	0	0	1	0	2	2	1	0	-1	-1	-1	-1
1575	2	153	51.45	54	21.9787	30.12	2	3	1	1	0	0	0	0	0	0	0	0	0	0	0	-1	-1	-1	0	-1	-1	-1	-1
1576	1	168	65	54	23.03	54	3	3	3	4	0	0	0	0	0	0	0	0	0	1	0	2	1	1	0	-1	-1	-1	-1
1577	2	150	95	38	42.2222	19	1	1			0	0	0	0	0	0	0	0	0	0	0	-1	-1	-1	0	-1	-1	-1	-1
1578	1	175	58	22	18.9388	22	3	6	1	2	0	0	0	0	0	0	0	0	0	1	0	1	1	1	0	-1	-1	-1	-1
1579	1	170	70	54	24.2215	48.8	3	3	3	2	0	0	1	0	0	0	0	0	0	1	0	2	2	3	0	-1	-1	-1	-1
1580	1	175	90	54	29.3878	30	2	3	2	1	1	0	0	0	0	0	0	0	0	1	1	3	3	3	0	-1	-1	-1	-1
1581	2	155	50	54	20.8117	53	3	3	1	2	0	0	0	0	0	0	0	0	0	1	0	2	2	2	0	-1	-1	-1	-1
1582	1	173	80	18	26.7299	18	2	6	2	2	0	0	0	0	0	0	0	0	0	0	0	-1	-1	-1	0	-1	-1	-1	-1
1583	1	173	74	38	24.7252	3.9	2	2	2	2	0	0	0	0	0	0	0	0	0	0	0	-1	-1	-1	0	-1	-1	-1	-1
1584	1	170	80	39	27.6817	39	1	1	3	2	0	0	0	0	0	0	0	0	0	1	1	3	3	3	0	-1	-1	-1	-1
1585	2	154	60	65	25.2994	40	1	1	1	1	0	0	0	0	0	0	0	0	0	1	1	3	3	3	0	-1	-1	-1	-1
1586	2	156	58	54	23.833	53	3	5	1	1	0	0	0	0	0	0	0	0	0	1	0	1	3	1	0	-1	-1	-1	-1
1587	2	160	56	54	21.875	50	2	3	1	2	0	0	0	0	0	0	0	0	0	1	1	3	3	2	0	-1	-1	-1	-1
1588	2	140	46	71	23.4694	50	1	1	1	1	0	0	0	0	0	0	0	0	0	1	1	3	3	3	0	-1	-1	-1	-1
1589	1	150	55	72	24.4444	40	1	1	3	4	1	0	0	0	1	0	0	0	0	1	1	2	3	3	0	-1	-1	-1	-1
1590	2	150	55	32	24.4444	10	1	2	1	2	0	0	0	0	0	0	0	0	0	1	0	1	2	3	0	-1	-1	-1	-1
1591	1	160	80	36	31.25	36	2	2	2	3	0	0	0	0	0	0	0	0	0	1	1	2	3	3	0	-1	-1	-1	-1
1592	1	160	56	54	21.875	54	2	3	2	2	0	0	0	0	0	0	0	0	0	0	0	-1	-1	-1	0	-1	-1	-1	-1
1593	1	170	60	61	20.7612	50	1	1	3	4	0	0	0	0	0	0	0	0	0	1	1	3	3	3	0	-1	-1	-1	-1
1594	2	160	65	64	25.3906	58	1	1	1	1	1	0	0	0	0	0	0	0	0	1	0	2	2	3	0	-1	-1	-1	-1
1595	2	155	42	54	17.4818	53	3	3	1	1	0	0	0	0	0	0	0	0	0	0	0	-1	-1	-1	0	-1	-1	-1	-1
1596	2	160	58	54	22.6562	53.7	3	3	1	1	0	0	0	0	0	0	0	0	0	1	1	2	3	2	0	-1	-1	-1	-1
1597	2	155	110	73	45.7856	50	1	1	1	1	1	0	0	0	0	0	0	0	0	1	0	2	2	2	0	-1	-1	-1	-1
1598	1	159	64	75	25.3155	75	1	1	3	1	0	0	0	0	0	0	0	0	0	0	0	-1	-1	-1	0	-1	-1	-1	-1
1599	2	140	100	74	51.0204	74	1	1	1	1	0	1	0	0	0	0	0	0	0	0	0	-1	-1	-1	0	-1	-1	-1	-1
1600	1	170	64	76	22.1453	75	1	1	1	1	1	0	0	0	0	0	0	0	0	0	0	-1	-1	-1	0	-1	-1	-1	-1
1601	2	150	106	54	47.1111	54	3	3	1	2	0	0	0	0	0	0	0	0	0	1	0	1	3	2	0	-1	-1	-1	-1
1602	1	160	64	71	25	71	1	1	1	1	1	0	0	0	0	0	0	0	0	1	1	3	3	3	0	-1	-1	-1	-1
1603	2	156	67	54	27.5312	53	3	3	1	1	0	0	0	0	0	0	0	0	0	1	0	2	1	2	0	-1	-1	-1	-1
1604	1	170	64	64	22.1453	64	1	1	3	4	1	0	0	0	0	0	0	0	0	1	1	2	3	3	0	-1	-1	-1	-1
1605	1	165	69	54	25.3444	53	3	3	3	4	0	0	0	0	0	0	0	0	0	1	1	3	3	3	0	-1	-1	-1	-1
1606	1	157	64	71	25.9645	71	1	1	1	1	1	0	0	0	0	0	0	0	0	1	1	2	3	3	0	-1	-1	-1	-1
1607	1	160	90	85	35.1562	86	1	1	3	4	0	0	0	0	0	0	0	1	0	1	1	2	3	2	0	-1	-1	-1	-1
1608	1	166	78	54	28.306	0.53	2	3	2	3	0	1	0	0	0	0	0	0	0	1	0	2	1	3	0	-1	-1	-1	-1
1609	1	175	70	54	22.8571	54	3	3	1	1	0	0	0	0	0	0	0	0	0	1	1	2	3	3	0	-1	-1	-1	-1
1610	1	165	65	54	23.8751	20	3	3	2	3	0	0	0	0	0	0	0	0	0	1	0	2	1	1	0	-1	-1	-1	-1
1611	1	160	64	64	25	63	2	1	2	1	1	0	0	0	0	0	0	0	0	1	1	2	3	3	0	-1	-1	-1	-1
1612	2	150	90	27	40	15	3	3	1	1	0	0	0	0	0	0	0	0	0	0	0	-1	-1	-1	0	-1	-1	-1	-1
1613	1	171	90	54	30.7787	53	2	3	3	1	0	0	0	0	0	0	0	0	0	0	0	-1	-1	-1	0	-1	-1	-1	-1
1614	2	150	57	61	25.3333	61	2	1		1	1	0	0	0	0	0	0	0	0	1	1	2	3	3	0	-1	-1	-1	-1
1615	2	152	57	39	24.6711	39	1	1	1	1	0	0	0	0	0	0	0	0	0	1	0	2	2	2	0	-1	-1	-1	-1
1616	1	165	60	54	22.0386	50	3	3	2	2	0	0	0	0	0	0	1	0	0	0	0	-1	-1	-1	0	-1	-1	-1	-1
1617	2	165	65	53	23.8751	25	2	4	1	1	0	0	0	0	0	0	0	0	0	1	0	1	2	3	0	-1	-1	-1	-1
1618	1	168	79	53	27.9904	17	2	4	1	1	0	0	0	0	0	0	0	0	0	1	1	3	3	3	0	-1	-1	-1	-1
1619	2	160	65	53	25.3906	30	2	5	1	1	0	0	0	0	0	0	0	0	0	1	1	3	3	2	0	-1	-1	-1	-1
1620	2	150	54	23	24	23	3	3	1	1	0	0	0	0	0	0	0	0	0	1	0	1	1	2	0	-1	-1	-1	-1
1621	2	155	57	36	23.7253	10	2	5	1	2	0	0	0	0	0	0	0	0	0	1	0	2	1	3	0	-1	-1	-1	-1
1622	2	156	57	32	23.4221	10	2	6	1	1	0	0	0	0	0	0	0	0	0	0	0	-1	-1	-1	0	-1	-1	-1	-1
1623	2	157	57	32	23.1247	31	2	1	1	1	0	0	0	0	0	0	0	0	0	1	0	2	1	3	0	-1	-1	-1	-1
1624	2	157	70	30	28.3987	6	3	6	1	2	0	0	0	0	0	0	0	0	0	1	0	1	2	3	0	-1	-1	-1	-1
1625	2	165	64	62	23.5078	41	1	1	1	1	0	1	0	0	0	0	0	0	0	1	1	2	3	2	0	-1	-1	-1	-1
1626	1	160	105	71	41.0156	11	1	1	1	1	0	0	0	0	0	0	0	0	0	0	0	-1	-1	-1	0	-1	-1	-1	-1
1627	2	150	60	19	26.6667	18	3	1	1	1	0	0	0	0	0	0	0	0	0	1	0	1	1	1	0	-1	-1	-1	-1
1628	1	170	89	33	30.7958	11	2	1	1	3	0	0	0	0	0	0	0	0	0	1	0	2	1	3	0	-1	-1	-1	-1
1629	1	168	50	70	17.7154	70	1	1	1	1	0	0	0	0	0	0	1	0	0	1	1	2	3	3	0	-1	-1	-1	-1
1630	2	165	110	66	40.404	57	1	1	1	2	0	0	0	0	0	0	0	0	0	0	0	-1	-1	-1	0	-1	-1	-1	-1
1631	1	160	110	70	42.9688	56	1	1	3	4	0	0	0	0	0	0	0	0	0	1	1	2	3	3	0	-1	-1	-1	-1
1632	2	154	59	34	24.8777	11	2	1	1	1	0	0	0	0	0	0	0	0	0	1	0	3	2	3	0	-1	-1	-1	-1
1633	2	156	62	70	25.4767	69	1	1	1	1	0	0	0	0	0	0	0	0	0	0	0	-1	-1	-1	0	-1	-1	-1	-1
1634	2	155	62	30	25.8065	12	2	1	1	1	0	0	0	0	0	0	0	0	0	1	0	2	2	3	0	-1	-1	-1	-1
1635	2	156	110	74	45.2005	50	1	1			1	1	0	0	0	0	0	0	0	0	0	-1	-1	-1	0	-1	-1	-1	-1
1636	1	160	108	62	42.1875	63	2	1	3	1	0	1	0	0	0	0	0	0	0	1	1	2	3	2	0	-1	-1	-1	-1
1637	2	156	51	27	20.9566	8	2	6	1	1	0	0	0	0	0	0	0	0	0	1	0	2	1	1	0	-1	-1	-1	-1
1638	2	159	67	53	26.5021	38	2	5	1	1	0	0	0	0	0	0	0	0	0	1	1	2	3	2	0	-1	-1	-1	-1
1639	1	175	64	30	20.898	30	2	2	1	1	0	0	0	0	0	0	0	0	0	1	0	1	1	1	0	-1	-1	-1	-1
1640	1	168	65	61	23.03	62	2	1	1	1	1	0	0	0	0	1	0	0	1	0	0	-1	-1	-1	0	-1	-1	-1	-1
1641	1	158	60	53	24.0346	50	2	5	3	4	1	1	1	0	0	0	0	0	0	1	0	3	1	1	0	-1	-1	-1	-1
1642	1	175	45	68	14.6939	68	2	1	3	1	0	0	0	0	0	0	0	0	0	1	1	3	3	3	1	0	0	0	1
1643	2	155	62	53	25.8065	10	1	4	1	1	0	0	0	0	0	0	0	0	0	1	0	1	2	1	0	-1	-1	-1	-1
1644	1	160	60	30	23.4375	30	1	1	1	1	0	0	0	0	0	0	0	0	0	1	0	2	1	1	0	-1	-1	-1	-1
1645	1	165	65	63	23.8751	63	1	1	3	4	0	0	0	0	0	0	0	0	0	1	1	3	3	3	0	-1	-1	-1	-1
1646	1	160	55	68	21.4844	58	1	1	1	2	1	0	0	0	0	0	0	0	0	1	1	2	3	2	0	-1	-1	-1	-1
1647	2	160	55	53	21.4844	53	1	1	1	1	0	0	0	0	0	0	0	0	0	1	1	3	3	3	0	-1	-1	-1	-1
1648	2	142	45	78	22.317	63	1	1	2	2	1	0	0	0	0	0	1	0	0	1	1	3	3	3	0	-1	-1	-1	-1
1649	2	158	50	35	20.0288	35	2	6	1	1	0	0	0	0	0	0	0	0	0	0	0	-1	-1	-1	0	-1	-1	-1	-1
1650	1	158	62	53	24.8358	53	1	1	3	4	0	0	0	0	0	0	0	0	0	1	1	3	3	3	0	-1	-1	-1	-1
1651	2	150	50	53	22.2222	52	1	1	1	3	0	0	0	0	0	0	0	0	0	1	0	1	3	1	0	-1	-1	-1	-1
1652	2	158	55	67	22.0317	40	1	1	1	1	1	1	1	0	0	0	0	0	0	1	1	2	3	3	0	-1	-1	-1	-1
1653	1	165	55	66	20.202	65	2	1	1	1	0	0	0	0	0	0	0	0	0	1	1	2	3	3	0	-1	-1	-1	-1
1654	1	160	54	70	21.0938	70	1	1	3	1	0	0	0	0	0	0	0	0	0	1	1	2	3	3	0	-1	-1	-1	-1
1655	2	155	50	65	20.8117	40	1	1	1	1	1	0	0	0	0	0	0	0	0	1	1	3	3	3	0	-1	-1	-1	-1
1656	1	172	57	53	19.2672	53	1	2	3	4	0	0	0	0	0	0	0	0	0	0	0	-1	-1	-1	0	-1	-1	-1	-1
1657	1	165	55	64	20.202	60	2	1	1	4	0	0	0	0	0	0	0	0	0	1	1	3	3	3	0	-1	-1	-1	-1
1658	2	155	98	76	40.7908	50	2	1	1	1	0	0	0	0	0	0	0	0	0	1	1	3	3	3	0	-1	-1	-1	-1
1659	2	158	51	19	20.4294	19	3	6	1	1	0	0	0	0	0	0	0	0	0	0	0	-1	-1	-1	0	-1	-1	-1	-1
1660	2	156	92	79	37.8041	50	1	1	1	3	0	0	0	0	0	0	0	0	0	1	1	3	3	3	0	-1	-1	-1	-1
1661	1	172	110	78	37.1823	70	1	1	3	1	0	0	0	0	0	0	0	0	0	1	1	3	3	3	0	-1	-1	-1	-1
1662	1	166	64	70	23.2254	60	1	1	1	1	1	0	0	0	0	0	0	0	0	1	1	3	3	3	0	-1	-1	-1	-1
1663	2	159	48	53	18.9866	11	1	1	1	1	0	0	0	0	0	0	0	0	0	0	0	-1	-1	-1	0	-1	-1	-1	-1
1664	1	162	52.5	70	20.0046	70	1	1	1	4	0	0	0	0	0	0	0	0	0	1	1	3	3	3	0	-1	-1	-1	-1
1665	2	170	57	72	19.7232	72	1	1	3	4	0	0	0	0	0	0	0	0	0	0	0	-1	-1	-1	0	-1	-1	-1	-1
1666	1	160	105	67	41.0156	70	1	1	1	1	1	0	0	0	0	0	0	0	0	0	0	-1	-1	-1	0	-1	-1	-1	-1
1667	2	158	65	66	26.0375	60	1	1	1		0	0	0	0	0	0	0	0	0	1	1	3	3	3	0	-1	-1	-1	-1
1668	1	168	64	63	22.6757	63	2	1	1		1	0	0	0	0	0	0	0	0	1	0	3	2	3	0	-1	-1	-1	-1
1669	1	172	70	60	23.6614	60	1	1	3	4	0	0	0	0	0	0	0	0	0	1	1	3	3	3	0	-1	-1	-1	-1
1670	1	165	64	76	23.5078	50	1	1			1	0	0	0	0	0	0	0	0	1	0	3	1	3	0	-1	-1	-1	-1
1671	2	156	57	73	23.4221	50	1	1	1		1	0	0	0	0	0	0	0	0	0	0	-1	-1	-1	0	-1	-1	-1	-1
1672	2	158	62	53	24.8358	31	2	1	1	1	0	0	0	0	0	0	0	0	0	1	1	3	3	3	0	-1	-1	-1	-1
1673	1	161	50	75	19.2894	75	1	1	3	1	0	0	0	0	0	0	0	0	0	1	1	3	3	3	0	-1	-1	-1	-1
1674	1	165	50	71	18.3655	70	2	1	1	1	0	0	0	0	0	0	0	0	0	1	1	3	3	3	0	-1	-1	-1	-1
1675	1	160	45	73	17.5781	72	1	1	3	4	0	0	0	0	0	0	0	0	0	1	1	3	3	3	0	-1	-1	-1	-1
1676	2	158	60	61	24.0346	61	1	1	1	1	0	0	0	0	0	0	0	0	0	1	1	3	3	3	0	-1	-1	-1	-1
1677	2	152	60	72	25.9695	72	1	1	1	1	0	0	0	0	0	0	0	0	0	1	1	3	3	3	0	-1	-1	-1	-1
1678	1	160	65	53	25.3906	53	2	1	1	1	0	0	0	0	0	0	0	0	0	1	1	3	3	3	0	-1	-1	-1	-1
1679	1	160	48	61	18.75	60	1	1	3	1	0	0	0	0	0	0	0	0	0	1	1	3	3	3	0	-1	-1	-1	-1
1680	1	163	60	53	22.5827	53	1	1	3	1	0	0	0	0	0	0	0	0	0	1	1	3	3	3	0	-1	-1	-1	-1
1681	1	170	66	60	22.8374	60	1	1	1	1	0	0	0	0	0	0	0	0	0	1	1	3	3	3	0	-1	-1	-1	-1
1682	2	150	45	60	20	32	2	1	1	1	0	0	0	0	0	0	0	0	0	1	1	3	3	3	0	-1	-1	-1	-1
1683	1	160	50	53	19.5312	52	1	1	3	2	0	0	0	0	0	0	0	0	0	0	0	-1	-1	-1	0	-1	-1	-1	-1
1684	1	182	46	34	13.8872	34	3	2	3	1	0	0	0	0	0	0	0	0	0	1	1	3	3	3	0	-1	-1	-1	-1
1685	1	175	70	35	22.8571	58	2	1	1	2	0	0	0	0	0	0	0	0	0	1	1	3	3	3	0	-1	-1	-1	-1
1686	1	168	55	53	19.487	12	1	1	3	1	0	0	0	0	0	0	0	0	0	1	0	2	1	2	0	-1	-1	-1	-1
1687	2	160	65	60	25.3906	36	1	1	1	1	0	0	0	0	1	0	0	0	0	1	1	3	3	3	0	-1	-1	-1	-1
1688	1	168	65	31	23.03	31	3	6	1	1	0	0	0	0	0	0	0	0	0	1	1	2	3	2	0	-1	-1	-1	-1
1689	1	170	80	53	27.6817	53	2	1	2	4	0	0	0	0	0	0	0	0	0	1	1	3	3	3	0	-1	-1	-1	-1
1690	1	160	64	53	25	20	1	1	3	2	1	0	0	0	0	0	0	0	0	0	0	-1	-1	-1	0	-1	-1	-1	-1
1691	1	165	60	69	22.0386	69	1	1	1	1	0	0	0	0	0	0	0	0	0	1	1	3	3	3	0	-1	-1	-1	-1
1692	1	165	60	53	22.0386	20	3	4	1	1	0	0	0	0	0	0	0	0	0	1	1	3	3	3	0	-1	-1	-1	-1
1693	2	155	70	53	29.1363	30	2	4	1	1	0	0	0	0	0	0	0	0	0	0	0	-1	-1	-1	0	-1	-1	-1	-1
1694	2	150	55	53	24.4444	33	1	1	1	1	0	0	0	0	0	0	0	0	0	1	1	3	3	3	0	-1	-1	-1	-1
1695	2	165	62	53	22.7732	35	1	1	1	1	0	0	0	0	0	0	0	0	0	1	0	2	1	3	0	-1	-1	-1	-1
1696	1	168	70	66	24.8016	66	1	1	1	4	1	0	0	0	0	0	0	0	0	1	1	2	3	3	0	-1	-1	-1	-1
1697	2	145	80	72	38.0499	72	1	1	1	1	1	0	0	0	0	0	0	0	0	0	0	-1	-1	-1	0	-1	-1	-1	-1
1698	1	165	60	31	22.0386	32	2	1	3	2	0	0	0	0	0	0	0	0	0	1	1	3	3	3	0	-1	-1	-1	-1
1699	1	172	70	53	23.6614	52	1	2	3	1	0	0	0	0	0	0	0	0	0	0	0	-1	-1	-1	0	-1	-1	-1	-1
1700	2	150	40	53	17.7778	52	1	1	1	1	0	1	0	0	0	0	0	0	0	0	0	-1	-1	-1	0	-1	-1	-1	-1
1701	2	150	58	53	25.7778	28	2	5	1	1	0	0	0	0	0	0	0	0	0	1	0	1	1	3	1	0	0	0	1
1702	2	158	56	80	22.4323	80	1	1	1	1	0	0	0	0	0	0	0	0	0	0	0	-1	-1	-1	0	-1	-1	-1	-1
1703	2	160	55	53	21.4844	53	1	1	1	1	0	0	0	0	0	0	0	0	0	0	0	-1	-1	-1	0	-1	-1	-1	-1
1704	2	155	51	53	21.2279	31	1	1	1	1	0	0	0	0	0	0	0	0	0	0	0	-1	-1	-1	0	-1	-1	-1	-1
1705	1	175	65	38	21.2245	38	2	1	3	4	0	0	0	0	0	0	0	0	0	0	0	-1	-1	-1	0	-1	-1	-1	-1
1706	1	167	57	71	20.4382	71	1	1	2	4	0	0	0	0	0	0	0	0	0	0	0	-1	-1	-1	0	-1	-1	-1	-1
1707	2	148	70	67	31.9576	67	1	1	1	1	0	0	0	0	0	0	0	0	0	1	0	1	3	1	0	-1	-1	-1	-1
1708	1	170	61	44	21.1073	44	2	1	3	4	0	0	0	0	0	0	0	0	0	0	0	-1	-1	-1	0	-1	-1	-1	-1
1709	2	165	45	37	16.5289	37	2	1	1	1	0	0	0	0	0	0	0	0	0	0	0	-1	-1	-1	0	-1	-1	-1	-1
1710	1	165	55	53	20.202	53	1	1	3	4	0	0	0	0	0	0	0	0	0	1	1	2	3	2	0	-1	-1	-1	-1
1711	2	159	60	53	23.7332	32	1	1	1	1	0	0	0	0	0	0	0	0	0	1	1	2	3	3	0	-1	-1	-1	-1
1712	1	161	68	53	26.2336	53	1	1	3	1	0	0	0	0	0	0	0	0	0	1	1	2	3	3	0	-1	-1	-1	-1
1713	1	164	75	53	27.8852	53	2	4	3	1	0	0	0	0	0	0	0	0	0	0	0	-1	-1	-1	0	-1	-1	-1	-1
1714	2	158	65	28	26.0375	28	3	2	1	1	0	0	0	0	0	0	0	0	0	0	0	-1	-1	-1	0	-1	-1	-1	-1
1715	2	169	51	71	17.8565	50	1	1	1	1	0	0	0	0	0	0	0	0	0	0	0	-1	-1	-1	0	-1	-1	-1	-1
1716	2	155	60	53	24.974	34	1	1	1	1	0	0	0	0	0	0	0	0	0	1	1	3	3	2	0	-1	-1	-1	-1
1717	1	175	61	71	19.9184	71	1	1	1	1	1	0	0	0	0	0	0	0	0	0	0	-1	-1	-1	0	-1	-1	-1	-1
1718	1	170	60	82	20.7612	82	1	6			0	0	0	0	0	0	0	0	0	0	0	-1	-1	-1	0	-1	-1	-1	-1
1719	2	150	55	78	24.4444	78	1	1	1	1	0	0	0	0	0	0	0	0	0	0	0	-1	-1	-1	0	-1	-1	-1	-1
1720	2	165	45	28	16.5289	73	1	1	1	1	0	0	0	0	0	0	0	0	0	0	0	-1	-1	-1	0	-1	-1	-1	-1
1721	2	153	46	53	19.6506	10	1	1	1	1	1	0	0	0	0	0	0	0	0	1	0	2	1	2	0	-1	-1	-1	-1
1722	1	165	52	36	19.1001	36	1	1	3	1	0	0	0	0	0	0	0	0	0	0	0	-1	-1	-1	0	-1	-1	-1	-1
1723	1	160	49	65	19.1406	65	1	1	3	2	1	0	0	0	0	0	0	0	0	1	0	1	3	1	0	-1	-1	-1	-1
1724	2	161	48	22	18.5178	22	3	1	1	1	0	0	0	0	0	0	0	0	0	0	0	-1	-1	-1	0	-1	-1	-1	-1
1725	2	163	50	84	18.8189	84	1	1	1	1	0	0	0	0	0	0	1	0	0	1	0	1	3	1	0	-1	-1	-1	-1
1726	1	165	47.7	40	17.5207	39.9	1	1	3	1	0	0	0	0	0	0	0	0	0	1	1	2	3	3	0	-1	-1	-1	-1
1727	1	158	60	70	24.0346	70	1	1	3	1	1	0	0	0	0	0	0	0	0	1	1	2	3	3	0	-1	-1	-1	-1
1728	2	158	50	35	20.0288	35	2	1	1	1	0	0	0	0	0	0	0	0	0	0	0	-1	-1	-1	0	-1	-1	-1	-1
1729	2	160	60	64	23.4375	64	1	1			0	0	0	0	0	0	0	0	0	1	1	2	3	3	0	-1	-1	-1	-1
1730	1	160	50	72	19.5312	72.6	1	1	1	1	0	0	0	0	0	0	0	0	0	1	1	2	3	3	0	-1	-1	-1	-1
1731	2	155	45	39	18.7305	39	1	1	1	1	0	0	0	0	0	0	0	0	0	1	1	2	3	3	0	-1	-1	-1	-1
1732	1	170	64.7	43	22.3875	42.5	1	1	2	4	0	0	0	0	0	0	0	1	0	1	1	2	3	3	0	-1	-1	-1	-1
1733	2	152	56.2	66	24.3248	65.7	1	1	1	1	0	0	0	0	0	0	0	0	0	1	1	2	3	3	0	-1	-1	-1	-1
1734	2	155	55	79	22.8928	79	1	1	1	1	1	1	0	0	0	0	0	0	0	1	0	2	3	1	0	-1	-1	-1	-1
1735	2	150	51	53	22.6667	53	2	3	1	1	1	0	0	0	0	0	0	0	0	1	1	3	3	3	0	-1	-1	-1	-1
1736	2	156	60	53	24.6548	5	1	5	1	1	0	0	0	0	0	0	0	0	0	1	0	3	1	2	0	-1	-1	-1	-1
1737	2	160	50	37	19.5312	14	2	1	1	1	0	0	0	0	0	0	0	0	0	1	0	2	2	3	0	-1	-1	-1	-1
1738	1	157	50	74	20.2848	74	1	1	3	1	1	0	0	0	0	0	0	0	0	1	1	2	3	3	0	-1	-1	-1	-1
1739	2	158	49	31	19.6283	2	3	6	1	1	0	0	0	0	0	0	0	0	0	0	0	-1	-1	-1	0	-1	-1	-1	-1
1740	2	156	53	68	21.7784	65	1	1	1	1	0	0	0	0	0	0	0	0	0	1	1	2	3	3	0	-1	-1	-1	-1
1741	1	167	65	42	23.3067	41.5	2	1	3	1	0	0	0	0	0	0	0	0	0	1	1	2	3	3	0	-1	-1	-1	-1
1742	1	167	59.5	68	21.3346	68.5	1	1	1	1	0	0	0	0	0	0	1	0	0	1	1	2	3	3	0	-1	-1	-1	-1
1743	2	154	48	66	20.2395	62.9	1	1	1	1	0	0	0	0	0	0	0	0	0	1	1	2	3	3	0	-1	-1	-1	-1
1744	2	165	47	70	17.2635	50	1	1	1	1	0	0	0	0	0	0	0	0	0	1	1	2	3	3	0	-1	-1	-1	-1
1745	1	167	61.2	37	21.9441	30.1	2	1	3	4	0	0	0	0	0	0	0	0	0	1	1	2	3	3	0	-1	-1	-1	-1
1746	1	160	55	31	21.4844	28	1	1	3	1	0	0	0	0	0	0	0	0	0	1	0	2	3	1	0	-1	-1	-1	-1
1747	1	160	50	64	19.5312	64	1	1	3	4	0	0	0	0	0	0	0	0	0	1	0	1	3	1	0	-1	-1	-1	-1
1748	1	168	60	36	21.2585	35	2	5	1	2	0	0	0	0	0	0	0	0	0	0	0	-1	-1	-1	0	-1	-1	-1	-1
1749	1	170	70	29	24.2215	29	1	1	3	1	0	0	0	0	0	0	0	0	0	0	0	-1	-1	-1	0	-1	-1	-1	-1
1750	2	155	45	61	18.7305	61	1	1	1	1	0	0	0	0	0	0	0	0	0	1	1	2	3	3	0	-1	-1	-1	-1
1751	2	158	50	19	20.0288	19	2	1	1	1	0	0	0	0	0	0	0	0	0	1	1	3	3	3	0	-1	-1	-1	-1
1752	1	169	56	34	19.6072	33	2	1	3	3	0	0	0	0	0	0	0	0	0	0	0	-1	-1	-1	0	-1	-1	-1	-1
1753	1	165	51	62	18.7328	62.1	2	1	3	4	0	0	0	0	0	0	0	0	0	1	1	3	3	3	0	-1	-1	-1	-1
1754	1	165	55	53	20.202	53	2	4	3	1	0	0	0	0	0	0	0	0	0	1	1	3	3	3	0	-1	-1	-1	-1
1755	1	160	70	38	27.3438	38	3	1	3	2	0	0	0	0	0	0	0	0	0	1	1	2	3	3	0	-1	-1	-1	-1
1756	2	158	50	37	20.0288	12	1	1	1	1	0	0	0	0	0	0	0	0	0	1	1	3	3	3	0	-1	-1	-1	-1
1757	1	160	60	53	23.4375	53	1	4	3	4	1	0	0	0	1	0	0	0	0	0	0	-1	-1	-1	0	-1	-1	-1	-1
1758	1	167	58.5	38	20.976	38.3	1	1	1	2	0	0	0	0	0	0	0	0	0	1	1	3	3	2	0	-1	-1	-1	-1
1759	1	178	65	74	20.5151	74	1	1	3	1	0	0	0	0	0	0	0	0	0	1	1	3	3	3	0	-1	-1	-1	-1
1760	2	155	50	75	20.8117	75	1	1	1	2	0	0	0	0	0	0	0	0	0	1	1	3	3	3	0	-1	-1	-1	-1
1761	2	150	60	53	26.6667	20	1	1	1	2	0	0	0	0	0	0	0	0	0	0	0	-1	-1	-1	0	-1	-1	-1	-1
1762	2	160	70	31	27.3438	31	2	6	1	1	0	0	0	0	0	0	0	0	0	1	1	2	3	3	0	-1	-1	-1	-1
1763	1	168	57	27	20.1956	27.5	3	6	1	2	0	0	0	0	0	0	0	0	0	1	0	1	3	2	0	-1	-1	-1	-1
1764	1	170	75	31	25.9516	31	1	1	1	1	0	0	0	0	0	0	0	0	0	1	1	2	3	3	0	-1	-1	-1	-1
1765	1	176	60	53	19.3698	30	1	1	3	4	0	0	0	0	0	0	0	0	0	1	0	2	2	2	0	-1	-1	-1	-1
1766	1	163	59	61	22.2063	61	1	1	3	2	0	0	0	0	0	0	0	0	0	1	1	2	3	3	0	-1	-1	-1	-1
1767	1	175	70	19	22.8571	18	2	6	3	2	0	0	0	0	0	0	0	0	0	1	0	2	2	2	0	-1	-1	-1	-1
1768	1	180	65	19	20.0617	18	3	6	1	1	0	0	0	0	0	0	0	0	0	1	0	2	2	2	0	-1	-1	-1	-1
1769	1	170	53	53	18.3391	30	1	2	3	4	0	0	0	0	0	0	0	0	0	1	0	1	3	1	0	-1	-1	-1	-1
1770	2	160	60	35	23.4375	14	2	1	1	1	0	0	0	0	0	0	0	0	0	1	0	2	2	3	0	-1	-1	-1	-1
1771	1	160	64	44	25	43.5	1	1	1	1	0	0	0	0	0	0	0	0	0	1	1	2	3	3	0	-1	-1	-1	-1
1772	1	170	70	76	24.2215	75	1	1	3	4	0	0	0	0	0	0	0	0	0	1	1	3	3	3	0	-1	-1	-1	-1
1773	2	163	46	53	17.3134	25	1	1	1	1	0	0	0	0	0	0	0	0	0	0	0	-1	-1	-1	0	-1	-1	-1	-1
1774	1	160	40	37	15.625	37	2	1	2	3	0	0	0	0	0	0	1	1	0	1	1	2	3	3	0	-1	-1	-1	-1
1775	2	158	57	53	22.8329	52	2	1	1	1	0	0	0	0	0	0	0	0	0	0	0	-1	-1	-1	0	-1	-1	-1	-1
1776	2	167	50	22	17.9282	22	3	1	1	1	0	0	0	0	0	0	0	0	0	0	0	-1	-1	-1	0	-1	-1	-1	-1
1777	1	150	49	43	21.7778	43	2	1	1	1	0	0	0	0	0	0	0	0	0	0	0	-1	-1	-1	0	-1	-1	-1	-1
1778	2	150	50	41	22.2222	41	1	1	1	1	0	0	0	0	0	0	0	0	0	0	0	-1	-1	-1	0	-1	-1	-1	-1
1779	1	163	55	28	20.7008	28.1	2	2	3	1	0	0	0	0	0	0	0	0	0	1	1	3	3	2	0	-1	-1	-1	-1
1780	2	155	50	67	20.8117	67	1	1	1	1	0	0	0	0	0	0	0	0	0	1	1	3	3	3	0	-1	-1	-1	-1
1781	1	160	60	35	23.4375	35	1	1	3	1	0	0	0	0	0	0	0	0	0	1	1	3	3	3	0	-1	-1	-1	-1
1782	2	165	60	22	22.0386	21	3	3	1	1	0	0	0	0	0	0	0	0	0	1	0	2	2	2	0	-1	-1	-1	-1
1783	1	160	50	70	19.5312	70	1	1	1	1	0	0	0	0	0	0	0	0	0	1	1	3	3	3	0	-1	-1	-1	-1
1784	2	158	50	60	20.0288	60	1	1	1	1	0	0	0	0	0	0	0	0	0	1	1	3	3	3	0	-1	-1	-1	-1
1785	1	168	68.1	75	24.1284	74.9	1	1	1	4	0	0	0	0	0	0	0	0	0	1	1	2	3	3	0	-1	-1	-1	-1
1786	1	162	58.5	42	22.2908	41.9	1	1	1	4	0	0	0	0	0	0	0	0	0	1	1	2	3	3	0	-1	-1	-1	-1
1787	1	170	65	61	22.4913	61	1	1	1	1	1	0	0	0	0	0	0	0	0	1	1	3	3	3	1	0	0	0	1
1788	1	165	59	65	21.6713	65	2	1	3	3	1	0	0	0	0	0	1	0	0	1	0	2	2	3	0	-1	-1	-1	-1
1789	2	153	58	61	24.7768	41	2	1	1		0	1	0	0	0	0	0	1	1	0	0	-1	-1	-1	0	-1	-1	-1	-1
1790	2	158	99	53	39.6571	31	1	1	1	1	0	0	0	0	0	0	0	0	0	1	1	3	3	3	0	-1	-1	-1	-1
1791	2	152	57.5	62	24.8875	41	1	1	1	1	1	0	0	0	0	0	0	0	0	1	1	3	3	3	0	-1	-1	-1	-1
1792	1	158	50	80	20.0288	80	1	1	2	1	1	0	0	0	0	0	0	0	0	1	0	1	3	1	0	-1	-1	-1	-1
1793	2	155	60	67	24.974	67	1	1	1	1	1	0	0	0	0	0	0	0	0	1	1	3	3	3	0	-1	-1	-1	-1
1794	1	165	55	53	20.202	53	1	1	3	2	0	0	0	0	0	0	0	0	0	1	1	2	3	3	0	-1	-1	-1	-1
1795	2	160	55	53	21.4844	53	1	1	1	1	0	0	0	0	0	0	0	0	0	1	1	3	3	3	0	-1	-1	-1	-1
1796	1	160	65	67	25.3906	67	1	1	3	4	0	0	0	0	0	0	0	0	0	1	1	3	3	3	0	-1	-1	-1	-1
1797	1	170	61	44	21.1073	44	2	1	3	4	0	0	0	0	0	0	0	0	0	0	0	-1	-1	-1	0	-1	-1	-1	-1
1798	2	160	90	40	35.1562	40	1	1	3	4	0	0	0	0	0	0	0	0	0	1	1	3	3	3	0	-1	-1	-1	-1
1799	2	162	60	22	22.8624	22	3	6	1	1	0	0	0	0	0	0	0	0	0	1	0	1	3	1	0	-1	-1	-1	-1
1800	1	165	60	35	22.0386	34	2	1	1	1	0	0	0	0	0	0	0	0	0	1	1	3	3	3	0	-1	-1	-1	-1
1801	1	170	70	26	24.2215	25	1	1	1	1	0	0	0	0	0	0	0	0	0	1	1	3	3	3	0	-1	-1	-1	-1
1802	2	165	65	61	23.8751	61	1	6	1	1	0	0	0	0	0	0	0	0	0	1	1	3	3	3	0	-1	-1	-1	-1
1803	1	173	78	37	26.0617	37	1	6	1	1	0	0	0	0	0	0	0	0	0	1	1	3	3	3	0	-1	-1	-1	-1
1804	2	150	60	36	26.6667	15	1	1	1	1	0	0	0	0	0	0	0	0	0	0	0	-1	-1	-1	0	-1	-1	-1	-1
1805	2	160	55	69	21.4844	50	1	1	1	2	0	0	0	0	0	0	0	0	0	1	1	2	3	3	0	-1	-1	-1	-1
1806	1	170	65	22	22.4913	22	3	6	1	1	0	0	0	0	0	0	0	0	0	1	1	3	3	3	0	-1	-1	-1	-1
1807	2	165	50	27	18.3655	27	3	2	1	1	0	0	0	0	0	0	0	0	0	1	1	3	3	3	0	-1	-1	-1	-1
1808	1	170	75	53	25.9516	53	1	1	3	2	0	0	0	0	0	0	0	0	0	1	1	3	3	3	0	-1	-1	-1	-1
1809	1	175	62.5	79	20.4082	79	1	1	1	1	0	0	0	0	0	0	0	0	0	1	1	3	3	3	0	-1	-1	-1	-1
1810	2	150	48	92	21.3333	25	1	1	3	1	0	0	0	0	0	0	0	0	0	1	1	3	3	3	0	-1	-1	-1	-1
1811	2	153	50	68	21.3593	67	1	1	1	1	1	0	0	0	0	0	0	0	0	1	1	2	3	3	0	-1	-1	-1	-1
1812	2	165	80	53	29.3848	53	1	1	1	2	0	0	0	0	0	0	0	0	0	1	1	2	3	3	0	-1	-1	-1	-1
1813	1	168	62.5	53	22.1443	20.1	1	2	3	1	0	0	0	0	0	0	0	0	0	1	1	3	3	3	0	-1	-1	-1	-1
1814	2	156	65	53	26.7094	8	1	5	1	1	1	0	0	0	0	0	0	0	0	0	0	-1	-1	-1	0	-1	-1	-1	-1
1815	1	160	53	67	20.7031	67	1	1	1	4	1	0	0	0	0	0	0	0	0	1	1	3	3	3	0	-1	-1	-1	-1
1816	1	172	60	53	20.2812	53	1	4	3	4	0	0	0	0	0	0	0	0	0	1	1	3	3	3	0	-1	-1	-1	-1
1817	1	173	80	43	26.7299	44	1	1	1	2	1	0	0	0	0	0	0	0	0	1	1	3	3	3	0	-1	-1	-1	-1
1818	2	152	54	73	23.3726	50	1	1	1	4	1	0	0	0	0	0	0	0	0	1	1	2	3	3	0	-1	-1	-1	-1
1819	1	162	56	67	21.3382	66.9	1	6	3	1	1	0	0	0	0	0	0	0	0	1	1	3	3	3	0	-1	-1	-1	-1
1820	2	155	40	77	16.6493	72	1	6	1	1	0	0	0	0	0	0	0	0	0	1	0	1	1	1	0	-1	-1	-1	-1
1821	1	180	75	53	23.1481	30	2	2	1	1	0	0	0	0	0	0	0	0	0	1	1	3	3	2	0	-1	-1	-1	-1
1822	2	150	102	53	45.3333	30	2	2	1	1	1	0	0	0	0	0	0	0	0	1	0	1	1	1	0	-1	-1	-1	-1
1823	2	150	60	53	26.6667	30	1	1	1	1	1	0	0	0	0	0	0	0	0	0	0	-1	-1	-1	0	-1	-1	-1	-1
1824	1	168	78	53	27.6361	53	1	1	1	1	0	0	0	0	0	0	0	0	0	1	0	1	2	1	0	-1	-1	-1	-1
1825	2	160	63	53	24.6094	50	1	1	1		0	0	0	0	0	0	0	0	0	0	0	-1	-1	-1	0	-1	-1	-1	-1
1826	2	158	110	53	44.0635	40	2	6			0	0	0	0	0	0	0	0	0	0	0	-1	-1	-1	0	-1	-1	-1	-1
1827	2	158	60	53	24.0346	52	2	5	1	1	0	0	0	0	0	0	0	0	0	0	0	-1	-1	-1	0	-1	-1	-1	-1
1828	2	158	60	42	24.0346	25	2	4	1	1	0	0	0	0	0	0	0	0	0	0	0	-1	-1	-1	0	-1	-1	-1	-1
1829	2	155	50	53	20.8117	52	1	1	1	1	0	0	0	0	0	0	0	0	0	1	1	2	3	3	0	-1	-1	-1	-1
1830	2	159	53	53	20.9644	52	1	6	1	1	0	0	0	0	0	0	0	0	0	1	0	1	3	3	0	-1	-1	-1	-1
1831	2	155	56	63	23.3091	40	1	4	1	1	1	0	0	0	0	0	0	0	0	0	0	-1	-1	-1	0	-1	-1	-1	-1
1832	2	155	100	53	41.6233	33	1	1	1		0	0	0	0	0	0	0	0	0	1	0	1	1	1	0	-1	-1	-1	-1
1833	2	168	58	31	20.5499	15	2	4	1	1	0	0	0	0	0	0	0	0	0	1	0	3	1	3	0	-1	-1	-1	-1
1834	2	160	48	53	18.75	30	1	1	1	2	0	0	0	0	0	0	0	0	0	1	1	2	3	2	0	-1	-1	-1	-1
1835	2	160	50	53	19.5312	30	2	1	1	1	0	0	0	0	0	0	0	0	0	0	0	-1	-1	-1	0	-1	-1	-1	-1
1836	1	170	80	42	27.6817	10	2	4	3	1	0	0	1	0	0	0	0	0	0	1	0	1	2	3	0	-1	-1	-1	-1
1837	1	165	55	53	20.202	52	1	6	1	4	0	0	0	0	0	0	0	0	0	1	0	2	3	1	0	-1	-1	-1	-1
1838	1	170	62.5	72	21.6263	4	1	4	1	1	0	0	0	0	0	0	0	0	0	0	0	-1	-1	-1	0	-1	-1	-1	-1
1839	2	155	45	69	18.7305	60	1	6	1	1	0	0	0	0	0	0	0	0	0	0	0	-1	-1	-1	0	-1	-1	-1	-1
1840	2	156	65	37	26.7094	10	1	4	1	1	1	0	0	0	0	0	0	0	0	1	1	3	3	3	0	-1	-1	-1	-1
1841	1	167	92	37	32.9879	10	1	4	1	1	0	0	0	0	0	0	0	0	0	1	1	3	3	3	0	-1	-1	-1	-1
1842	1	160	50	71	19.5312	38	1	1	1	2	0	0	0	0	0	0	0	0	0	1	1	2	3	2	0	-1	-1	-1	-1
1843	2	158	55	53	22.0317	52	2	2	1	1	0	0	0	0	0	0	0	0	0	0	0	-1	-1	-1	0	-1	-1	-1	-1
1844	1	168	79	53	27.9904	52	2	6	1	2	1	0	0	0	0	0	0	0	0	1	1	2	3	3	0	-1	-1	-1	-1
1845	1	165	63	63	23.1405	62	1	4	1	1	0	0	0	0	0	0	0	0	0	0	0	-1	-1	-1	0	-1	-1	-1	-1
1846	1	170	75	53	25.9516	1	2	2	3	4	1	0	0	0	0	0	0	0	0	0	0	-1	-1	-1	0	-1	-1	-1	-1
1847	2	162	62	53	23.6244	28	1	2	1	1	0	0	0	0	0	0	0	0	0	1	0	2	1	2	0	-1	-1	-1	-1
1848	1	166	70	53	25.4028	51	1	1	3	4	0	0	0	0	0	0	0	0	0	0	0	-1	-1	-1	0	-1	-1	-1	-1
1849	2	152	48	81	20.7756	45	1	6	1	1	0	0	0	0	0	0	0	0	0	1	1	3	3	3	0	-1	-1	-1	-1
1850	2	152	58	53	25.1039	52	1	1	1	1	0	0	0	0	0	0	0	0	0	0	0	-1	-1	-1	0	-1	-1	-1	-1
1851	1	162	60	76	22.8624	10	1	1	1	1	1	0	0	0	0	0	0	0	0	0	0	-1	-1	-1	0	-1	-1	-1	-1
1852	1	165	50	53	18.3655	63	1	1	3	3	0	0	0	0	0	0	0	0	0	0	0	-1	-1	-1	0	-1	-1	-1	-1
1853	2	154	49	66	20.6612	8	1	6	1	1	0	0	0	0	0	0	0	0	0	1	0	1	1	3	0	-1	-1	-1	-1
1854	2	158	58	33	23.2335	20	2	6	1	1	0	0	0	0	0	0	0	0	0	0	0	-1	-1	-1	0	-1	-1	-1	-1
1855	1	168	65	72	23.03	30	2	1	3	4	1	0	0	0	0	0	0	0	0	1	1	2	3	2	0	-1	-1	-1	-1
1856	2	152	52	53	22.5069	53	1	6		1	0	0	0	0	0	0	0	0	0	1	0	2	1	2	0	-1	-1	-1	-1
1857	2	160	58	33	22.6562	6	3	3	1	1	0	0	0	0	0	0	0	0	0	0	0	-1	-1	-1	0	-1	-1	-1	-1
1858	1	165	70	53	25.7117	53	2	1	3	2	0	0	0	0	0	0	0	0	0	1	0	2	1	1	0	-1	-1	-1	-1
1859	1	172	83	71	28.0557	71	1	1	3	4	1	1	0	0	0	0	0	0	0	1	0	2	1	1	0	-1	-1	-1	-1
1860	2	155	60	39	24.974	39	2	4	1	1	0	0	0	0	0	0	0	0	0	0	0	-1	-1	-1	0	-1	-1	-1	-1
1861	2	155	48	33	19.9792	32	2	1	1	1	0	0	0	0	0	0	0	0	0	1	0	1	1	1	0	-1	-1	-1	-1
1862	2	160	70	24	27.3438	24	3	3	1	1	0	0	0	0	0	0	0	0	0	0	0	-1	-1	-1	0	-1	-1	-1	-1
1863	1	165	80	28	29.3848	27	3	3	1	4	0	0	0	0	0	0	0	0	0	1	0	1	2	1	0	-1	-1	-1	-1
1864	1	172	82	35	27.7177	34	2	6	3	2	0	0	0	0	0	0	0	0	0	0	0	-1	-1	-1	0	-1	-1	-1	-1
1865	1	171	65	23	22.2291	2	3	5	1	1	0	0	0	0	0	0	0	0	0	1	0	2	1	1	0	-1	-1	-1	-1
1866	2	155	57	21	23.7253	20	2	4	1	1	0	0	0	0	0	0	0	0	0	0	0	-1	-1	-1	0	-1	-1	-1	-1
1867	2	156	92	31	37.8041	6	2	3	1	1	0	0	0	0	0	0	0	0	0	0	0	-1	-1	-1	0	-1	-1	-1	-1
1868	1	168	62	35	21.9671	35	3	3	3	2	0	0	0	0	0	0	0	0	0	1	1	2	3	3	0	-1	-1	-1	-1
1869	1	175	71	24	23.1837	24	2	6	2	3	0	0	0	0	0	0	0	0	0	1	0	2	3	1	0	-1	-1	-1	-1
1870	2	157	59	60	23.9361	60	1	1	1	1	0	0	0	0	0	0	0	0	0	1	1	2	3	3	0	-1	-1	-1	-1
1871	1	175	85	53	27.7551	53	2	1	1	2	0	0	0	0	0	0	0	0	0	0	0	-1	-1	-1	0	-1	-1	-1	-1
1872	2	160	50	33	19.5312	10	3	5	1	1	0	0	0	0	0	0	0	0	0	1	0	1	2	1	0	-1	-1	-1	-1
1873	2	160	52	39	20.3125	10	2	2	1	1	0	0	0	0	0	0	0	0	0	1	0	2	1	1	0	-1	-1	-1	-1
1874	1	170	70	36	24.2215	36	2	6	3	2	0	0	0	0	0	0	0	0	0	0	0	-1	-1	-1	0	-1	-1	-1	-1
1875	2	150	46	80	20.4444	60	1	6	1	1	0	0	0	0	0	0	0	0	0	0	0	-1	-1	-1	0	-1	-1	-1	-1
1876	1	160	55	53	21.4844	52	1	1	1	1	0	0	0	0	0	0	0	0	0	0	0	-1	-1	-1	0	-1	-1	-1	-1
1877	2	160	50	33	19.5312	8	3	5	1	1	0	0	0	0	0	0	0	0	0	1	0	2	1	1	0	-1	-1	-1	-1
1878	1	172	48	29	16.225	28	3	6	3	3	0	0	0	0	0	0	0	0	0	0	0	-1	-1	-1	0	-1	-1	-1	-1
1879	2	161	62	34	23.9188	40	2	6	1	1	0	0	0	0	0	0	0	0	0	1	1	2	3	2	0	-1	-1	-1	-1
1880	2	157	50	53	20.2848	15	2	2	2	1	0	0	0	0	0	0	0	0	0	0	0	-1	-1	-1	0	-1	-1	-1	-1
1881	1	152	52	53	22.5069	27	3	3	1	1	0	0	0	0	0	0	0	0	0	0	0	-1	-1	-1	0	-1	-1	-1	-1
1882	1	175	74	67	24.1633	6.6	2	2	1	2	1	0	0	0	0	0	0	0	0	1	0	2	2	2	0	-1	-1	-1	-1
1883	2	155	53	61	22.0604	61	2	2	1	1	1	0	0	0	0	0	0	0	0	1	0	1	1	1	0	-1	-1	-1	-1
1884	2	162	60	53	22.8624	27	3	3	1	2	0	0	0	0	0	0	0	0	0	0	0	-1	-1	-1	0	-1	-1	-1	-1
1885	2	154	51	38	21.5045	38	2	2	1	1	0	0	0	0	0	0	0	0	0	1	0	2	2	3	0	-1	-1	-1	-1
1886	1	175	80	30	26.1224	27	3	3	1	1	0	0	0	0	0	0	0	0	0	0	0	-1	-1	-1	0	-1	-1	-1	-1
1887	1	171	82	67	28.0428	67	2	4	1	2	0	0	0	0	0	0	0	0	0	1	0	1	2	3	0	-1	-1	-1	-1
1888	1	168	62	53	21.9671	45	2	3	3	2	0	0	0	0	0	0	0	0	0	1	0	2	2	2	0	-1	-1	-1	-1
1889	2	163	62	60	23.3355	30	1	6	1	1	0	0	0	0	0	0	0	0	0	1	0	1	3	2	0	-1	-1	-1	-1
1890	2	158	60	40	24.0346	30	2	5	1	1	0	0	0	0	0	0	0	0	0	1	0	1	3	2	0	-1	-1	-1	-1
1891	1	173	75	28	25.0593	20	2	6	1	1	0	0	0	0	0	0	0	0	0	1	0	2	3	1	0	-1	-1	-1	-1
1892	2	162	61	53	23.2434	30	3	3	1	1	0	0	0	0	0	0	0	0	0	0	0	-1	-1	-1	0	-1	-1	-1	-1
1893	2	150	40	77	17.7778	50	1	6	1	1	0	0	0	0	0	0	0	0	0	0	0	-1	-1	-1	0	-1	-1	-1	-1
1894	1	170	64	53	22.1453	53	3	3	1	3	1	0	0	0	0	0	0	0	0	1	1	2	3	2	0	-1	-1	-1	-1
1895	1	170	75	53	25.9516	50	3	3	1	2	1	0	0	0	0	0	0	0	0	1	0	2	3	1	0	-1	-1	-1	-1
1896	2	170	48.3	33	16.7128	10	3	5	1	1	0	0	0	0	0	0	0	0	0	0	0	-1	-1	-1	0	-1	-1	-1	-1
1897	2	169.2	60.3	37	21.0628	30	1	1	1	1	0	0	1	0	0	0	0	0	0	1	0	1	1	1	0	-1	-1	-1	-1
1898	2	154	61	53	25.721	40	3	3	1	1	0	0	0	0	0	0	0	0	0	1	0	1	3	3	0	-1	-1	-1	-1
1899	1	168	66	53	23.3844	53	2	5	2	2	1	0	0	0	0	0	1	0	0	0	0	-1	-1	-1	0	-1	-1	-1	-1
1900	1	162	57	25	21.7193	20	2	5	3	1	0	0	0	0	0	0	0	0	0	1	0	1	2	1	0	-1	-1	-1	-1
1901	2	145	52	53	24.7325	53	2	3	1	1	0	0	0	0	0	0	0	0	0	1	0	1	3	3	0	-1	-1	-1	-1
1902	2	160	64	53	24.8047	31	2	3	1	1	0	0	0	0	0	0	0	0	0	1	0	2	2	2	0	-1	-1	-1	-1
1903	2	156	60	34	24.6548	20	2	6	1	1	0	0	0	0	0	0	0	0	0	1	0	1	3	1	0	-1	-1	-1	-1
1904	1	158	67	53	26.8386	53	3	3	3	4	1	1	1	0	1	0	1	0	0	0	0	-1	-1	-1	0	-1	-1	-1	-1
1905	2	155	56	53	23.3091	53	3	3	1	1	1	0	0	0	0	0	0	0	0	0	0	-1	-1	-1	0	-1	-1	-1	-1
1906	2	165	54	31	19.8347	30	3	3	1	1	0	0	0	0	0	0	0	0	0	1	0	1	1	1	0	-1	-1	-1	-1
1907	1	178	75	26	23.6713	10	3	5	1	1	0	0	0	0	0	0	0	0	0	0	0	-1	-1	-1	0	-1	-1	-1	-1
1908	1	165	67.5	53	24.7934	53	3	3	2	2	0	0	0	0	0	0	0	0	0	0	0	-1	-1	-1	0	-1	-1	-1	-1
1909	1	163	58	53	21.83	52	2	6	3	4	0	0	0	0	0	0	1	0	0	0	0	-1	-1	-1	0	-1	-1	-1	-1
1910	2	162	50	35	19.052	20	3	5	1	1	0	0	0	0	0	0	0	0	0	0	0	-1	-1	-1	0	-1	-1	-1	-1
1911	2	165	54	35	19.8347	25	3	5	1	1	0	0	0	0	0	0	0	0	0	1	0	1	2	1	0	-1	-1	-1	-1
1912	2	160	50	27	19.5312	20	3	5	1	1	0	0	0	0	0	0	0	0	0	1	0	1	1	1	0	-1	-1	-1	-1
1913	1	170	68	53	23.5294	53	3	3	2	2	1	1	1	0	0	0	0	0	0	1	0	3	2	3	0	-1	-1	-1	-1
1914	1	165	67.5	53	24.7934	53	3	3	2	2	0	0	0	0	0	0	0	0	0	0	0	-1	-1	-1	0	-1	-1	-1	-1
1915	1	170	70	53	24.2215	53	2	3	3	3	0	0	0	0	0	0	0	0	0	0	0	-1	-1	-1	0	-1	-1	-1	-1
1916	2	150	55	73	24.4444	30	1	2	1	1	1	0	0	0	0	0	0	0	0	1	0	1	3	1	0	-1	-1	-1	-1
1917	2	155	45	38	18.7305	20	2	2	1	1	0	0	0	0	0	0	0	0	0	1	1	2	3	2	0	-1	-1	-1	-1
1918	2	163	65	31	24.4646	28	3	3	1	1	0	0	0	0	0	0	0	0	0	0	0	-1	-1	-1	0	-1	-1	-1	-1
1919	2	156	50	53	20.5457	51	3	3	1	1	0	0	0	0	0	0	0	0	0	0	0	-1	-1	-1	0	-1	-1	-1	-1
1920	1	168	58	53	20.5499	53	2	3	3	4	0	0	0	0	0	0	0	0	0	0	0	-1	-1	-1	0	-1	-1	-1	-1
1921	1	170	86	34	29.7578	20	3	5	1	1	0	0	0	0	0	0	0	0	0	0	0	-1	-1	-1	0	-1	-1	-1	-1
1922	1	165	65	66	23.8751	20	2	2	2	4	1	0	0	0	0	0	0	0	0	1	1	2	3	3	0	-1	-1	-1	-1
1923	1	179	80	73	24.968	36	2	3	2	4	1	1	0	0	0	0	0	0	0	1	0	1	3	3	0	-1	-1	-1	-1
1924	2	158	55	66	22.0317	20	1	4	1	1	1	0	0	0	0	0	0	0	0	1	0	1	3	1	0	-1	-1	-1	-1
1925	1	170	82	53	28.3737	53	3	3	3	4	1	1	1	1	1	1	1	1	1	1	0	2	1	3	0	-1	-1	-1	-1
1926	1	173	73	31	24.3911	20	3	4	2	2	0	0	0	0	0	0	0	0	0	1	0	1	2	2	0	-1	-1	-1	-1
1927	1	165	55	60	20.202	40	2	2	2	4	1	0	0	0	0	0	0	0	0	1	1	3	3	2	1	0	0	0	1
1928	1	160	54	79	21.0938	50	2	1	2	1	0	0	0	0	0	0	0	0	0	1	1	2	3	3	0	-1	-1	-1	-1
1929	2	150	62	70	27.5556	50	2	2	1	1	0	0	0	0	0	0	0	0	0	0	0	-1	-1	-1	0	-1	-1	-1	-1
1930	1	165	70	30	25.7117	31	2	4	2	3	0	0	0	0	0	0	0	0	0	0	0	-1	-1	-1	0	-1	-1	-1	-1
1931	2	172	52	22	17.5771	10	3	6	3	4	0	0	0	0	0	0	0	0	0	0	0	-1	-1	-1	0	-1	-1	-1	-1
1932	1	168	58	53	20.5499	53	2	3	3	4	0	0	0	0	0	0	0	0	0	0	0	-1	-1	-1	0	-1	-1	-1	-1
1933	2	150	55	81	24.4444	50	1	6	1	1	1	0	0	0	0	0	0	0	0	0	0	-1	-1	-1	0	-1	-1	-1	-1
1934	2	150	40	35	17.7778	16	1	1	1	2	0	0	0	0	0	0	0	0	0	0	0	-1	-1	-1	0	-1	-1	-1	-1
1935	2	165	65	53	23.8751	35.5	3	3	1	1	0	0	0	0	0	0	0	0	0	1	0	3	2	3	0	-1	-1	-1	-1
1936	1	165	50	30	18.3655	28	2	4	1	1	0	0	0	0	0	0	0	0	0	1	0	3	2	2	0	-1	-1	-1	-1
1937	2	157	52	77	21.0962	40	1	1	1	1	0	0	0	0	0	0	0	0	0	1	1	2	3	2	0	-1	-1	-1	-1
1938	1	170	75	53	25.9516	35	3	2	3	4	0	0	0	0	0	0	0	1	0	1	1	2	3	2	0	-1	-1	-1	-1
1939	2	163	55	24	20.7008	24	3	3	1	1	0	0	0	0	0	0	0	0	0	0	0	-1	-1	-1	0	-1	-1	-1	-1
1940	1	170	60	71	20.7612	16	2	3	2	1	0	0	0	0	0	0	0	0	0	1	0	2	3	1	0	-1	-1	-1	-1
1941	1	173	67	27	22.3863	10	3	3	1	2	0	0	0	0	0	0	0	0	0	1	0	2	1	1	0	-1	-1	-1	-1
1942	1	173	75	36	25.0593	36	3	2	3	2	0	0	0	0	0	0	0	0	0	1	0	1	3	3	0	-1	-1	-1	-1
1943	1	170	67	27	23.1834	16	3	5	1	1	0	0	0	0	0	0	0	0	0	0	0	-1	-1	-1	0	-1	-1	-1	-1
1944	2	156	51	43	20.9566	25	3	6	1	1	0	0	0	0	0	0	0	0	0	1	0	1	3	2	0	-1	-1	-1	-1
1945	1	168	56	24	19.8413	10	3	6	1	1	0	0	0	0	0	0	0	0	0	1	0	1	2	2	0	-1	-1	-1	-1
1946	1	170	65	25	22.4913	12	3	5	2	4	0	0	0	0	0	0	0	0	0	0	0	-1	-1	-1	0	-1	-1	-1	-1
1947	1	169	70	53	24.5089	53	3	3	3	2	0	0	0	0	0	0	0	0	0	1	1	2	3	3	0	-1	-1	-1	-1
1948	2	165	58	28	21.3039	10	3	6	1	4	0	0	0	0	0	0	0	0	0	1	0	1	3	1	0	-1	-1	-1	-1
1949	1	160	60	53	23.4375	50	2	2	1	2	0	0	1	0	0	0	0	0	0	1	1	2	3	3	0	-1	-1	-1	-1
1950	2	163	50	31	18.8189	30	3	3	1	1	0	0	0	0	0	0	0	0	0	1	0	3	2	2	0	-1	-1	-1	-1
1951	2	155	50	53	20.8117	53.08	3	3	1	1	1	0	0	0	0	0	0	0	0	0	0	-1	-1	-1	0	-1	-1	-1	-1
1952	2	162	56	33	21.3382	10	3	3	1	1	0	0	0	0	0	0	0	0	0	1	0	2	2	2	0	-1	-1	-1	-1
1953	1	165	55	27	20.202	14	3	6	1	1	0	0	0	0	0	0	0	0	0	0	0	-1	-1	-1	0	-1	-1	-1	-1
1954	1	175	72	34	23.5102	15	3	5	1	1	0	0	0	0	0	0	0	0	0	0	0	-1	-1	-1	0	-1	-1	-1	-1
1955	1	166	75	35	27.2173	7	3	6	1	1	0	0	0	0	0	0	0	0	0	0	0	-1	-1	-1	0	-1	-1	-1	-1
1956	2	160	94	25	36.7188	20	3	6	1	2	0	0	0	0	0	0	0	0	0	0	0	-1	-1	-1	0	-1	-1	-1	-1
1957	1	156	65	52	26.7094	52	1	2	1	4	0	0	0	0	0	0	0	0	0	1	1	3	3	3	0	-1	-1	-1	-1
1958	1	160	60	52	23.4375	50	2	6	1	1	0	0	0	0	0	0	0	0	0	0	0	-1	-1	-1	0	-1	-1	-1	-1
1959	2	162	101	43	38.485	15	2	6	1		0	0	0	0	0	0	0	0	0	0	0	-1	-1	-1	0	-1	-1	-1	-1
1960	2	158	61	52	24.4352	20	1	2	1	1	0	0	0	0	0	0	0	0	0	1	1	2	3	2	0	-1	-1	-1	-1
1961	1	173	65	33	21.7181	10	3	3	1	4	0	0	0	0	0	0	0	0	0	1	1	3	3	3	0	-1	-1	-1	-1
1962	2	160	59	36	23.0469	35	3	5	1	1	0	0	0	0	0	0	0	0	0	1	1	2	3	2	0	-1	-1	-1	-1
1963	2	158	54	34	21.6311	10	3	6	1	1	0	0	0	0	0	0	0	0	0	1	0	1	2	2	0	-1	-1	-1	-1
1964	2	162	65	20	24.7676	15	3	6	1	2	0	0	0	0	0	0	0	0	0	1	0	1	1	1	0	-1	-1	-1	-1
1965	2	160	67.5	52	26.3672	52	2	4	1	1	0	0	0	0	0	0	0	0	0	1	1	2	3	3	0	-1	-1	-1	-1
1966	1	170	70	35	24.2215	35	3	6	3	2	0	0	0	0	0	0	0	0	0	1	0	3	3	1	0	-1	-1	-1	-1
1967	2	152	61	65	26.4024	25	2	6	1	1	1	0	0	0	0	0	0	0	0	1	0	1	3	2	0	-1	-1	-1	-1
1968	2	160	65	52	25.3906	53	2	2	1	1	0	0	0	0	0	0	0	0	0	1	1	3	3	3	0	-1	-1	-1	-1
1969	2	160	65	63	25.3906	7	2	2	1	2	1	0	0	0	0	0	0	0	0	1	1	3	3	3	0	-1	-1	-1	-1
1970	2	158	103	24	41.2594	24	3	6	1		0	0	0	0	0	0	0	0	0	0	0	-1	-1	-1	0	-1	-1	-1	-1
1971	1	165	60	52	22.0386	52	2	1	3	1	0	0	0	0	0	0	0	0	0	1	1	3	3	3	0	-1	-1	-1	-1
1972	1	162	54	69	20.5761	39	1	1	3	4	0	0	0	0	0	0	0	0	0	0	0	-1	-1	-1	0	-1	-1	-1	-1
1973	1	162	51	63	19.433	16	2	6	1	3	0	0	0	0	0	0	0	0	0	1	0	3	1	1	0	-1	-1	-1	-1
1974	2	160	50	33	19.5312	32	3	4	1	1	0	0	0	0	0	0	0	0	0	1	0	2	3	1	0	-1	-1	-1	-1
1975	1	162	60	52	22.8624	52	2	1	1	1	0	0	0	0	0	0	0	0	0	1	1	3	3	3	0	-1	-1	-1	-1
1976	2	158	55	61	22.0317	61	1	4	1		0	0	0	0	0	0	0	0	0	0	0	-1	-1	-1	0	-1	-1	-1	-1
1977	1	178	78	72	24.6181	66	1	6	1	4	0	0	0	0	0	0	0	0	0	1	1	3	3	2	0	-1	-1	-1	-1
1978	1	160	60	52	23.4375	52	2	1	3	1	0	0	0	0	0	0	0	0	0	1	1	2	3	3	1	0	0	0	1
1979	1	160	55	52	21.4844	52	1	1	3	1	0	0	0	0	0	0	0	0	0	1	1	3	3	3	0	-1	-1	-1	-1
1980	2	145	65	52	30.9156	10	1	1	1	1	0	0	0	0	0	0	0	0	0	1	0	1	2	2	0	-1	-1	-1	-1
1981	1	168	58	52	20.5499	52	2	5	3	2	0	0	0	0	0	0	0	0	0	0	0	-1	-1	-1	0	-1	-1	-1	-1
1982	2	165	60	19	22.0386	18	3	6	1	1	0	0	0	0	0	0	0	0	0	0	0	-1	-1	-1	0	-1	-1	-1	-1
1983	2	160	75	52	29.2969	52	1	6	1	1	0	0	0	0	0	0	0	0	0	0	0	-1	-1	-1	0	-1	-1	-1	-1
1984	1	170	84	65	29.0657	20	1	1	1	1	1	0	0	0	0	0	0	0	0	1	0	1	3	3	0	-1	-1	-1	-1
1985	1	168	70	52	24.8016	43	2	2	1	2	0	0	0	0	0	0	0	0	0	1	1	2	3	3	0	-1	-1	-1	-1
1986	1	148	55	52	25.1096	50	1	1	3	4	0	0	0	0	0	0	0	0	0	0	0	-1	-1	-1	0	-1	-1	-1	-1
1987	1	173	80	42	26.7299	20	2	6	1	2	0	0	0	0	0	0	0	0	0	0	0	-1	-1	-1	0	-1	-1	-1	-1
1988	1	163	70	70	26.3465	70	1	1	3	3	1	1	1	0	0	0	0	0	0	0	0	-1	-1	-1	0	-1	-1	-1	-1
1989	2	160	80	18	31.25	10	3	6	1	1	0	0	0	0	0	0	0	0	0	0	0	-1	-1	-1	0	-1	-1	-1	-1
1990	2	166	90	23	32.6608	10	3	6	3	2	0	0	0	0	0	0	0	0	0	0	0	-1	-1	-1	0	-1	-1	-1	-1
1991	1	158	65	52	26.0375	52	1	1	3	4	0	0	0	0	0	0	0	0	0	1	1	3	3	3	0	-1	-1	-1	-1
1992	1	170	65	52	22.4913	52	2	6	2	2	0	0	0	0	0	0	0	0	0	1	1	2	3	2	0	-1	-1	-1	-1
1993	2	153	45	52	19.2234	25	2	1	1	1	0	0	0	0	0	0	0	0	0	1	0	2	3	1	0	-1	-1	-1	-1
1994	1	170	70	52	24.2215	50	2	2	3	2	1	0	0	0	0	0	0	0	0	1	0	1	3	1	0	-1	-1	-1	-1
1995	1	161	72.5	65	27.9696	65	1	2	2	4	1	0	0	0	0	0	0	0	0	0	0	-1	-1	-1	0	-1	-1	-1	-1
1996	2	155	53	41	22.0604	16	3	6	1	1	0	0	0	0	0	0	0	0	0	1	0	2	2	2	0	-1	-1	-1	-1
1997	2	162	55	52	20.9572	35	2	6	1	1	0	0	0	0	0	0	0	0	0	1	1	3	3	3	0	-1	-1	-1	-1
1998	1	170	64	65	22.1453	40	2	4	2	1	0	0	0	0	0	0	0	0	0	1	1	2	3	2	0	-1	-1	-1	-1
1999	2	153	60	71	25.6312	10	1	1	1	1	0	0	0	0	0	0	0	0	0	0	0	-1	-1	-1	0	-1	-1	-1	-1
[truncated: 2,364 more rows]
